# Supplementary material for: Improving the productivity of malic acid by alleviating oxidative stress during Aspergillus niger fermentation
Source: Biotechnol Biofuels Bioprod. 2022 Dec 29;15:151. doi: 10.1186/s13068-022-02250-7 (PMC9801644; doi:10.1186/s13068-022-02250-7)
Supplement: Supplementary file 2 — Additional file 2: Table S1. Upregulated and Downregulated DEGs. [file 13068_2022_2250_MOESM2_ESM.xlsx]

## Sheet: sheet1
Gene_id	FC(Test/Control)	Log2FC(Test/Control)	Pvalue	Padjust	Significant	Regulate	con_1	con_4	con_5	test_2	test_3	test_4	Control	Test
TRINITY_DN1376_c0_g1	0.168	-2.57125	1.47757e-30	1.22831e-26	yes	down	111.48	120.16	97.8	18.52	23.46	18.33	109.813	20.1033
TRINITY_DN3764_c0_g1	0.241	-2.05475	2.05068e-14	8.16492e-11	yes	down	60.73	69.15	61.18	15	21.69	13.82	63.6867	16.8367
TRINITY_DN77_c1_g1	0.253	-1.98456	2.94656e-14	8.16492e-11	yes	down	158.71	144.82	161.47	33.64	50.24	36.58	155	40.1533
TRINITY_DN7301_c0_g2	0.256	-1.96568	4.25093e-11	8.8345e-08	yes	down	8.18	8.53	8.23	2.74	2.16	2.22	8.31333	2.37333
TRINITY_DN2163_c0_g2	4.383	2.13185	6.29332e-11	1.04633e-07	yes	up	8.56	11.1	6.85	60.37	27.76	39.48	8.83667	42.5367
TRINITY_DN61_c0_g1	2.56	1.35597	1.24322e-10	1.72249e-07	yes	up	9.15	12.84	9.7	35.14	23.61	30.47	10.5633	29.74
TRINITY_DN2765_c0_g1	10.284	3.3624	1.49361e-10	1.77377e-07	yes	up	0.98	1.72	1.5	26.34	5.62	15.5	1.4	15.82
TRINITY_DN3009_c0_g1	2.72	1.44359	2.00393e-10	2.08233e-07	yes	up	6.62	10.13	9.3	24.47	27.14	26.22	8.68333	25.9433
TRINITY_DN4130_c0_g1	6.267	2.64782	4.31115e-10	3.87184e-07	yes	up	4.57	7.35	3.82	56.57	18.4	32.47	5.24667	35.8133
TRINITY_DN3211_c0_g1	0.202	-2.30669	5.08936e-10	3.87184e-07	yes	down	13.42	9.2	13.33	2.51	3.13	2.47	11.9833	2.70333
TRINITY_DN9488_c0_g1	3.16	1.65993	5.12332e-10	3.87184e-07	yes	up	2.06	2.44	1.75	8.26	6.9	6.52	2.08333	7.22667
TRINITY_DN5758_c0_g1	4.862	2.28165	6.43319e-10	4.45659e-07	yes	up	12.89	20.83	14.67	124.33	44.56	88.8	16.13	85.8967
TRINITY_DN4568_c0_g7	3.98	1.99291	9.19535e-10	5.88007e-07	yes	up	39.97	51.03	42.24	289.42	122.69	180.43	44.4133	197.513
TRINITY_DN6672_c0_g1	6.479	2.69587	2.66881e-08	1.47905e-05	yes	up	0.84	0.73	1.02	8.97	3.16	7.04	0.863333	6.39
TRINITY_DN821_c0_g1	0.489	-1.03257	3.90635e-08	2.02959e-05	yes	down	44.16	45.28	39.94	25.22	20.47	24.36	43.1267	23.35
TRINITY_DN6060_c0_g1	0.407	-1.29716	6.81647e-08	3.33325e-05	yes	down	18.48	20.07	19.33	9.36	9.51	7.2	19.2933	8.69
TRINITY_DN3108_c0_g1	0.265	-1.91741	9.88633e-08	4.32553e-05	yes	down	47.01	40.45	57.23	9.86	18.24	14.73	48.23	14.2767
TRINITY_DN1665_c0_g1	2.009	1.00637	1.40927e-07	5.85761e-05	yes	up	29.91	35.37	28.51	79.21	57.87	70.9	31.2633	69.3267
TRINITY_DN704_c0_g1	0.34	-1.55585	1.48068e-07	5.86138e-05	yes	down	1036.05	755.63	1067.89	344.4	335.42	424.07	953.19	367.963
TRINITY_DN4137_c0_g1	0.23	-2.12185	1.70509e-07	6.44293e-05	yes	down	7.68	6.55	6.16	1.4	2.17	1.61	6.79667	1.72667
TRINITY_DN10441_c0_g1	0.39	-1.35705	1.8644e-07	6.5383e-05	yes	down	153.82	189.46	112.89	58.71	79.05	55.78	152.057	64.5133
TRINITY_DN3652_c0_g1	0.319	-1.64779	1.88764e-07	6.5383e-05	yes	down	624.66	847.31	697.51	160.78	316.28	286.74	723.16	254.6
TRINITY_DN3910_c0_g1	0.373	-1.42108	2.34804e-07	7.80771e-05	yes	down	20.07	24.19	18.85	8.38	10.74	6.66	21.0367	8.59333
TRINITY_DN3905_c0_g1	5.206	2.3803	2.53039e-07	8.09044e-05	yes	up	15.75	17.55	14.84	129.92	32.88	117.2	16.0467	93.3333
TRINITY_DN4568_c0_g3	2.59	1.37275	2.73087e-07	8.40804e-05	yes	up	162.69	172.71	143.88	631.2	361.78	392.21	159.76	461.73
TRINITY_DN4051_c0_g1	3.565	1.83375	3.15229e-07	9.35893e-05	yes	up	29.48	38.55	25.02	172.9	63.99	128.04	31.0167	121.643
TRINITY_DN3814_c0_g1	0.363	-1.46015	3.27099e-07	9.37646e-05	yes	down	38.49	72.6	46.47	16.5	23.16	21.61	52.52	20.4233
TRINITY_DN3367_c0_g1	3.421	1.77453	3.43121e-07	9.50789e-05	yes	up	30.9	34.96	32.99	176.47	68.8	132.67	32.95	125.98
TRINITY_DN799_c0_g1	0.345	-1.53707	4.168e-07	0.00011177	yes	down	994.24	752.76	970.82	301.55	425.14	327.57	905.94	351.42
TRINITY_DN1495_c0_g1	7.61	2.92785	5.2268e-07	0.000135782	yes	up	32.78	57.73	49.99	707.53	91.6	382.08	46.8333	393.737
TRINITY_DN5840_c0_g1	2.253	1.17196	5.43943e-07	0.000137024	yes	up	55.26	46.68	45.56	125.71	126.46	120.72	49.1667	124.297
TRINITY_DN6226_c0_g1	7.763	2.95667	5.71748e-07	0.000138503	yes	up	5.39	8.68	7.03	115.61	14.95	50.91	7.03333	60.49
TRINITY_DN3455_c0_g1	0.286	-1.8054	5.83134e-07	0.000138503	yes	down	73.65	146.46	91.94	24.68	46.31	24.31	104.017	31.7667
TRINITY_DN3279_c0_g1	0.342	-1.54698	6.19895e-07	0.000143144	yes	down	127.08	142.72	136.4	41.7	70.72	40.14	135.4	50.8533
TRINITY_DN1278_c0_g1	4.111	2.03953	7.04673e-07	0.000158323	yes	up	4.49	8.44	6.21	46.01	14.77	25.36	6.38	28.7133
TRINITY_DN47_c0_g1	0.397	-1.33435	7.68042e-07	0.000168019	yes	down	106.06	85.44	97.81	37.04	46.86	45.35	96.4367	43.0833
TRINITY_DN925_c0_g1	0.318	-1.65254	9.48561e-07	0.000202189	yes	down	126.16	98.61	136.42	34.59	56.66	37.11	120.397	42.7867
TRINITY_DN2118_c0_g1	8.838	3.14373	1.02421e-06	0.00020965	yes	up	11.7	55.44	19.95	500.18	76.85	226.35	29.03	267.793
TRINITY_DN822_c0_g1	2.716	1.44133	1.034e-06	0.00020965	yes	up	96.15	146.92	89.39	438.69	211.59	332.52	110.82	327.6
TRINITY_DN3327_c0_g1	0.354	-1.49914	1.06937e-06	0.000211658	yes	down	1209.57	982.12	1137.31	362.22	566.15	379.46	1109.67	435.943
TRINITY_DN1247_c0_g1	0.3	-1.73615	1.12731e-06	0.00021383	yes	down	25.02	14.05	20.22	7.02	5.41	7.96	19.7633	6.79667
TRINITY_DN1209_c0_g1	5.315	2.41018	1.13178e-06	0.00021383	yes	up	6.83	6.74	5.64	64.34	13.49	35.75	6.40333	37.86
TRINITY_DN719_c0_g2	0.464	-1.10815	1.17711e-06	0.000217452	yes	down	76.23	94.68	79.47	38.25	51.19	37.53	83.46	42.3233
TRINITY_DN5539_c0_g1	0.317	-1.65903	1.36414e-06	0.000241279	yes	down	6.69	5.81	5.45	2.26	2.34	1.74	5.98333	2.11333
TRINITY_DN2537_c0_g1	0.461	-1.11717	1.41224e-06	0.000244583	yes	down	48.3	51.36	52.65	25.3	29.89	22.45	50.77	25.88
TRINITY_DN2355_c0_g1	4.691	2.22985	1.66683e-06	0.000282783	yes	up	12.76	12.88	13.98	96.42	24.71	88.85	13.2067	69.9933
TRINITY_DN4670_c0_g1	4.195	2.06882	1.9279e-06	0.000312808	yes	up	2.22	4.02	2.84	21.09	6.47	14.09	3.02667	13.8833
TRINITY_DN1450_c0_g1	0.335	-1.57599	1.9567e-06	0.000312808	yes	down	60.45	62.73	62.84	16.84	32.26	19.67	62.0067	22.9233
TRINITY_DN1159_c0_g1	0.422	-1.24532	2.05506e-06	0.000322334	yes	down	37.19	29.06	32.26	15.87	16.7	13.91	32.8367	15.4933
TRINITY_DN2456_c0_g1	2.295	1.19865	2.1013e-06	0.000323484	yes	up	43.56	56.75	55.3	165.7	98.98	130.64	51.87	131.773
TRINITY_DN12053_c0_g1	0.262	-1.93051	2.17792e-06	0.000326987	yes	down	3.86	3.26	3.76	1.07	1.36	0.75	3.62667	1.06
TRINITY_DN4179_c0_g1	4.865	2.28233	2.20273e-06	0.000326987	yes	up	10.45	12.52	12.01	101.88	21.89	66.55	11.66	63.44
TRINITY_DN4114_c0_g1	3.182	1.66998	2.35314e-06	0.000343187	yes	up	17.25	23.8	24.06	110.47	44.2	75.69	21.7033	76.7867
TRINITY_DN4924_c0_g1	5.344	2.41793	2.58813e-06	0.000370951	yes	up	64.02	114.83	116.31	979.61	194.98	577.16	98.3867	583.917
TRINITY_DN6649_c0_g1	3.785	1.92037	2.70447e-06	0.00037221	yes	up	1.57	2.72	2.15	13.81	4.69	8.24	2.14667	8.91333
TRINITY_DN12027_c0_g1	0.359	-1.47725	2.70813e-06	0.00037221	yes	down	41.88	27.09	35.71	13.64	14.9	14	34.8933	14.18
TRINITY_DN4905_c0_g2	4.691	2.23004	2.73124e-06	0.00037221	yes	up	3.7	4.93	5.06	38.66	8.91	24.05	4.56333	23.8733
TRINITY_DN6026_c0_g1	3.934	1.97587	2.80776e-06	0.000376466	yes	up	4.52	5.13	3.99	28.29	8.93	22.43	4.54667	19.8833
TRINITY_DN756_c0_g1	4.815	2.26762	3.02991e-06	0.000399804	yes	up	77.94	134.58	103.09	899.98	187.87	615.36	105.203	567.737
TRINITY_DN4164_c0_g1	0.427	-1.22673	3.16285e-06	0.000407837	yes	down	14.03	13.45	15.08	6.91	5.71	7.73	14.1867	6.78333
TRINITY_DN5673_c0_g1	5.455	2.44756	3.18891e-06	0.000407837	yes	up	12.87	9.74	7.82	101.53	20.43	66.09	10.1433	62.6833
TRINITY_DN5303_c0_g1	0.438	-1.18952	3.67616e-06	0.00046303	yes	down	38.55	71.6	44.58	25.27	27.32	20.55	51.5767	24.38
TRINITY_DN1257_c0_g1	2.057	1.0408	4.32474e-06	0.00053659	yes	up	38.13	34.9	36.22	97.29	74.3	102.58	36.4167	91.39
TRINITY_DN3600_c0_g1	0.365	-1.45263	4.45011e-06	0.000544026	yes	down	31.58	30.98	24.44	7.62	15.86	11.06	29	11.5133
TRINITY_DN8268_c0_g1	0.299	-1.73989	5.11809e-06	0.000591188	yes	down	6.79	8.05	8.23	1.97	3.48	2.14	7.69	2.53
TRINITY_DN3702_c0_g1	0.3	-1.73636	5.12036e-06	0.000591188	yes	down	72.8	64.98	94.7	17.76	35.71	25.17	77.4933	26.2133
TRINITY_DN4422_c0_g1	0.36	-1.47223	6.02576e-06	0.000686193	yes	down	6.39	9.33	7.61	3.2	3.46	3.05	7.77667	3.23667
TRINITY_DN3756_c0_g1	2.768	1.46894	6.16444e-06	0.0006925	yes	up	22.66	36.12	26.99	125.04	53.93	80.89	28.59	86.62
TRINITY_DN4500_c0_g1	5.621	2.49094	6.46056e-06	0.000716088	yes	up	0.52	0.83	0.7	7.66	1.49	3.58	0.683333	4.24333
TRINITY_DN5222_c0_g1	0.277	-1.85256	6.94061e-06	0.000759175	yes	down	8.83	11.17	11.57	2.2	3.42	4.07	10.5233	3.23
TRINITY_DN4116_c1_g1	4.102	2.03644	7.03317e-06	0.000759309	yes	up	0.61	1.67	0.61	4.79	3.01	4	0.963333	3.93333
TRINITY_DN7335_c0_g1	0.411	-1.28267	7.16125e-06	0.000762028	yes	down	34.42	41.78	36.4	13.85	22.6	14.13	37.5333	16.86
TRINITY_DN2728_c0_g1	3.228	1.69042	7.30481e-06	0.000762028	yes	up	13.62	11.68	15.32	51.07	28.34	69	13.54	49.47
TRINITY_DN4595_c0_g1	0.44	-1.1834	7.33336e-06	0.000762028	yes	down	14.61	11.63	12.42	6.19	6.41	6.44	12.8867	6.34667
TRINITY_DN4858_c0_g1	3.168	1.66362	8.00609e-06	0.000814667	yes	up	14.99	19.54	11.77	69.34	26.56	64.91	15.4333	53.6033
TRINITY_DN998_c0_g1	3.62	1.8559	8.21188e-06	0.000814667	yes	up	76.99	88.32	68.92	444.34	129.77	373.26	78.0767	315.79
TRINITY_DN4045_c0_g1	5.322	2.41207	8.23192e-06	0.000814667	yes	up	4.54	5.92	8.48	63.17	12.84	37.64	6.31333	37.8833
TRINITY_DN11976_c0_g1	0.255	-1.97389	8.46574e-06	0.000827503	yes	down	10.02	21.24	8.66	4.53	4.34	1.85	13.3067	3.57333
TRINITY_DN2605_c0_g1	0.476	-1.07056	8.56072e-06	0.000827503	yes	down	50.4	48.88	52.99	24.35	30.88	25.2	50.7567	26.81
TRINITY_DN7317_c0_g2	19.299	4.27048	8.97315e-06	0.000856823	yes	up	0.21	0.16	0.13	7.47	0.59	3.03	0.166667	3.69667
TRINITY_DN3364_c0_g1	4.324	2.11229	9.07018e-06	0.000856823	yes	up	6.89	6.63	6.29	49.72	11.43	34.79	6.60333	31.98
TRINITY_DN10994_c0_g1	2.701	1.43341	9.78047e-06	0.00091354	yes	up	11.53	17.96	13.12	56.33	24.59	45.06	14.2033	41.9933
TRINITY_DN1970_c0_g1	3.746	1.90516	1.00229e-05	0.00092578	yes	up	34.28	48.29	40.88	264.61	70.13	177.19	41.15	170.643
TRINITY_DN1201_c0_g1	0.447	-1.16259	1.03315e-05	0.000943802	yes	down	75.1	66.78	74.14	32.49	42.5	32.36	72.0067	35.7833
TRINITY_DN897_c0_g1	4.639	2.21382	1.05061e-05	0.000949315	yes	up	74.03	46.45	69.56	497.18	120.57	394.44	63.3467	337.397
TRINITY_DN2020_c0_g1	3.202	1.67905	1.08861e-05	0.000968574	yes	up	9.45	15.97	7.72	51.8	20.28	42.82	11.0467	38.3
TRINITY_DN1012_c0_g1	0.354	-1.49858	1.09522e-05	0.000968574	yes	down	536.7	535.68	633.22	164.47	315.37	188.65	568.533	222.83
TRINITY_DN204_c0_g1	0.495	-1.01505	1.12032e-05	0.000970117	yes	down	21.57	28.69	23.47	11.34	16	12.24	24.5767	13.1933
TRINITY_DN4248_c0_g1	2.696	1.43098	1.13198e-05	0.000970117	yes	up	5.17	6.17	4.54	20.99	9.91	16.45	5.29333	15.7833
TRINITY_DN182_c0_g1	0.344	-1.53822	1.16314e-05	0.000976682	yes	down	1134.51	1203.74	1241.67	323.98	686.85	348.88	1193.31	453.237
TRINITY_DN2132_c0_g1	3.962	1.98635	1.18605e-05	0.000985967	yes	up	3.63	5.65	3.36	23.51	7.28	16.41	4.21333	15.7333
TRINITY_DN3643_c0_g1	0.455	-1.13735	1.2069e-05	0.000993361	yes	down	569.1	539.87	453.73	203.1	274.16	310.14	520.9	262.467
TRINITY_DN11864_c0_g1	0.145	-2.78899	1.27345e-05	0.00103786	yes	down	85.82	79.36	130.07	14.08	22.71	15.46	98.4167	17.4167
TRINITY_DN10841_c0_g1	6.786	2.76254	1.3361e-05	0.00105325	yes	up	2.43	3.17	3.95	49.62	5.78	17.74	3.18333	24.38
TRINITY_DN4328_c0_g1	5.683	2.50669	1.33949e-05	0.00105325	yes	up	2.45	3.34	3.74	36.24	5.24	19.24	3.17667	20.24
TRINITY_DN541_c0_g1	0.415	-1.26976	1.343e-05	0.00105325	yes	down	34.52	27.75	35.1	13.86	17.43	14.06	32.4567	15.1167
TRINITY_DN2665_c0_g1	2.399	1.26238	1.37658e-05	0.00105959	yes	up	15.01	22.29	17.47	58.39	30.39	56.29	18.2567	48.3567
TRINITY_DN3073_c0_g1	5.311	2.40886	1.39229e-05	0.00106185	yes	up	2.62	4.72	4.06	37.71	6.83	20.34	3.8	21.6267
TRINITY_DN1956_c0_g1	6.133	2.61651	1.42749e-05	0.00107879	yes	up	3.44	5.75	4.21	54.14	6.59	29.6	4.46667	30.11
TRINITY_DN4878_c0_g1	0.376	-1.4099	1.47709e-05	0.00110622	yes	down	1121.78	810.09	1300.72	329.28	493.43	383.31	1077.53	402.007
TRINITY_DN2061_c0_g1	4.842	2.27558	1.50045e-05	0.00111368	yes	up	5.14	7.47	5.78	54.75	9.59	34.34	6.13	32.8933
TRINITY_DN659_c0_g1	4.411	2.14113	1.51847e-05	0.00111708	yes	up	15.17	34.43	22.47	115.53	24.55	86.14	24.0233	75.4067
TRINITY_DN834_c0_g1	2.873	1.52274	2.88e-14	2.74e-12	yes	up	2.59	2.48	3.4	8.18	9.36	9.41	2.82333	8.98333
TRINITY_DN5456_c0_g1	2.583	1.36908	1.56013e-05	0.00111897	yes	up	52.29	71.3	70.45	264.63	123.79	167.05	64.68	185.157
TRINITY_DN3182_c0_g1	4.325	2.11275	1.57316e-05	0.00111897	yes	up	1.5	2.79	2.12	15.87	3.73	10.75	2.13667	10.1167
TRINITY_DN5003_c0_g1	9.839	3.29855	1.576e-05	0.00111897	yes	up	0.23	0.76	0.37	9.74	1.26	3.43	0.453333	4.81
TRINITY_DN5512_c0_g1	0.491	-1.026	1.58833e-05	0.00111897	yes	down	485.04	496.88	474.22	234.81	317.03	237.39	485.38	263.077
TRINITY_DN464_c0_g1	2.796	1.48322	1.68392e-05	0.0011687	yes	up	9.69	11.22	8.84	41.27	17.77	34.22	9.91667	31.0867
TRINITY_DN4724_c0_g1	0.385	-1.37549	1.68705e-05	0.0011687	yes	down	12.78	12.04	15.1	5.09	6.44	5.71	13.3067	5.74667
TRINITY_DN10295_c0_g1	3.023	1.5962	1.72584e-05	0.0011857	yes	up	11.82	9.63	8.43	42.24	18.82	40.6	9.96	33.8867
TRINITY_DN2858_c0_g1	2.698	1.43188	1.75038e-05	0.0011927	yes	up	208.86	284.97	186.1	931.29	375.42	702.52	226.643	669.743
TRINITY_DN4678_c0_g1	4.768	2.25347	1.77563e-05	0.00120007	yes	up	7.1	13.06	7.97	83.11	14.88	48.11	9.37667	48.7
TRINITY_DN3195_c0_g1	3.734	1.90064	1.89811e-05	0.00126268	yes	up	5.49	6.07	6.01	37.65	10.48	25.51	5.85667	24.5467
TRINITY_DN5484_c0_g1	0.424	-1.23619	1.90838e-05	0.00126268	yes	down	8.86	7.8	10.2	4.17	4.71	3.95	8.95333	4.27667
TRINITY_DN2290_c0_g1	0.466	-1.10069	1.91385e-05	0.00126268	yes	down	15.04	14.45	11.2	8.36	6.39	6.72	13.5633	7.15667
TRINITY_DN3285_c0_g1	0.373	-1.42364	1.98986e-05	0.00130051	yes	down	117.28	101.41	130.84	33.68	52.21	60.8	116.51	48.8967
TRINITY_DN2797_c0_g1	0.444	-1.17028	2.08979e-05	0.0013467	yes	down	95.55	77.77	90.37	39.4	51.48	39.84	87.8967	43.5733
TRINITY_DN1640_c0_g1	2.577	1.36577	2.17786e-05	0.00139266	yes	up	21.05	19.1	19.37	78.61	35.99	58.36	19.84	57.6533
TRINITY_DN975_c0_g1	4.76	2.25081	2.27952e-05	0.00144654	yes	up	14.06	15.87	17.3	143.75	24.63	81.9	15.7433	83.4267
TRINITY_DN2828_c0_g1	0.352	-1.50612	2.32881e-05	0.00146662	yes	down	129.79	171.71	144.37	45.55	86.26	38.68	148.623	56.83
TRINITY_DN9484_c0_g1	2.24	1.16366	2.39497e-05	0.00149695	yes	up	4.6	6.43	4.78	12.08	11.79	14.96	5.27	12.9433
TRINITY_DN4174_c0_g1	6.295	2.65422	2.50453e-05	0.00154468	yes	up	26.47	43.07	39.68	518.4	54.63	190.84	36.4067	254.623
TRINITY_DN11031_c0_g1	0.383	-1.38285	2.52668e-05	0.00154468	yes	down	35.64	47.38	22.87	10.45	17.04	16.2	35.2967	14.5633
TRINITY_DN4419_c0_g1	3.629	1.85942	2.52709e-05	0.00154468	yes	up	3.18	5.16	2.54	21.77	6.39	14.57	3.62667	14.2433
TRINITY_DN7111_c0_g1	183.384	7.51872	2.5594e-05	0.00154726	yes	up	0	0	0	3.92	0.18	0.68	0	1.59333
TRINITY_DN5368_c0_g1	3.547	1.82654	2.56852e-05	0.00154726	yes	up	10.49	8.76	11.9	61.56	19	44.93	10.3833	41.83
TRINITY_DN4624_c0_g1	3.619	1.85544	2.69005e-05	0.00159894	yes	up	3.4	2.69	2.68	16.63	5.28	13.9	2.92333	11.9367
TRINITY_DN1751_c0_g1	3.758	1.90987	2.69278e-05	0.00159894	yes	up	4.06	5.7	3.91	31.08	8.18	17.39	4.55667	18.8833
TRINITY_DN819_c0_g1	0.389	-1.36365	2.72688e-05	0.0016077	yes	down	349.24	387.68	334.17	108.37	217.14	133.76	357.03	153.09
TRINITY_DN2863_c0_g1	3.334	1.73729	2.81535e-05	0.00164817	yes	up	12.25	16.93	18.81	90.83	28.7	60.14	15.9967	59.89
TRINITY_DN10325_c0_g1	2.135	1.09406	2.91246e-05	0.0016931	yes	up	28.31	32.98	40.41	77.18	70.73	94.1	33.9	80.67
TRINITY_DN2543_c0_g2	6.472	2.69429	3.0382e-05	0.00172405	yes	up	1.37	3.15	2.83	32.65	3.77	16.02	2.45	17.48
TRINITY_DN8420_c0_g1	0.355	-1.49575	3.04866e-05	0.00172405	yes	down	4.36	3.6	3.74	1.34	1.57	1.71	3.9	1.54
TRINITY_DN6230_c0_g1	3.881	1.95646	3.0799e-05	0.00172995	yes	up	8.86	14.02	8.59	70.56	16.53	46.62	10.49	44.57
TRINITY_DN4175_c0_g1	2.773	1.47129	3.19034e-05	0.00177033	yes	up	0.51	0.84	0.68	2.47	1.87	1.86	0.676667	2.06667
TRINITY_DN3346_c0_g1	3.189	1.67327	3.19439e-05	0.00177033	yes	up	7.56	16.56	9.4	59.85	22.01	33.07	11.1733	38.31
TRINITY_DN2971_c0_g1	5.054	2.33734	3.30849e-05	0.00182142	yes	up	4.17	5.92	6.23	52.2	7.93	32.03	5.44	30.72
TRINITY_DN1167_c0_g1	2.522	1.33462	3.33914e-05	0.00182225	yes	up	31.05	48.24	33.33	151.89	66.13	93	37.54	103.673
TRINITY_DN72_c0_g1	4.111	2.03948	3.36675e-05	0.00182225	yes	up	21.1	28.83	25.13	185.53	37.85	98.15	25.02	107.177
TRINITY_DN4219_c0_g1	4.675	2.22501	3.39293e-05	0.00182225	yes	up	3.68	4.2	3.56	30.03	5.46	24.22	3.81333	19.9033
TRINITY_DN4308_c0_g1	4.751	2.24831	3.39767e-05	0.00182225	yes	up	4.6	5.66	5.05	46.3	7.43	27.43	5.10333	27.0533
TRINITY_DN9478_c0_g1	5.01	2.32483	3.45922e-05	0.00182496	yes	up	2.32	2.83	2.88	26	4.06	15.1	2.67667	15.0533
TRINITY_DN885_c0_g1	4.882	2.28756	3.4686e-05	0.00182496	yes	up	9.83	13.08	14.85	129.92	21	56.37	12.5867	69.0967
TRINITY_DN6229_c0_g1	4.138	2.04901	3.5424e-05	0.00185207	yes	up	21.96	30.88	30.71	224.43	46.11	115.05	27.85	128.53
TRINITY_DN3251_c0_g2	2.888	1.5299	3.65763e-05	0.00189039	yes	up	11.26	10.35	15.06	59.28	27.13	34.47	12.2233	40.2933
TRINITY_DN4902_c0_g1	4.48	2.16357	3.70195e-05	0.00189039	yes	up	2.7	2.12	3.11	21.95	5.53	13.3	2.64333	13.5933
TRINITY_DN3199_c0_g1	0.395	-1.33864	3.73577e-05	0.00189039	yes	down	16.88	19.56	12.84	6.05	10.04	7.72	16.4267	7.93667
TRINITY_DN2054_c0_g1	0.382	-1.3887	3.74083e-05	0.00189039	yes	down	39.09	33.04	48.26	13.15	20.73	17.76	40.13	17.2133
TRINITY_DN5207_c0_g1	2.78	1.47516	3.80167e-05	0.00189039	yes	up	19.67	17.5	17.6	74.03	30.99	66.27	18.2567	57.0967
TRINITY_DN3135_c0_g1	3.662	1.87271	3.83606e-05	0.00189039	yes	up	9.47	10.81	13.17	104.69	20.15	56.48	11.15	60.44
TRINITY_DN203_c0_g1	4.22	2.07739	3.8422e-05	0.00189039	yes	up	5.15	5.29	5.5	42.75	8.38	25.65	5.31333	25.5933
TRINITY_DN3514_c0_g3	0.407	-1.29682	3.86043e-05	0.00189039	yes	down	101.29	85.16	127.83	43.05	54.57	47.23	104.76	48.2833
TRINITY_DN11409_c0_g1	4.901	2.29301	3.87409e-05	0.00189039	yes	up	0.47	0.65	0.67	5.24	1.76	2.82	0.596667	3.27333
TRINITY_DN1060_c0_g1	0.431	-1.21453	3.87479e-05	0.00189039	yes	down	320.53	280.85	359.17	120.07	201.79	132.03	320.183	151.297
TRINITY_DN6010_c0_g1	3.521	1.816	3.88857e-05	0.00189039	yes	up	17.53	13.75	21.63	112.37	36.4	64.26	17.6367	71.01
TRINITY_DN1832_c0_g1	0.428	-1.22568	4.00759e-05	0.00191891	yes	down	29.43	30.73	23.92	10.15	16.51	11.54	28.0267	12.7333
TRINITY_DN1770_c0_g1	3.674	1.87725	4.01649e-05	0.00191891	yes	up	15.83	18.67	12.29	91.31	23.52	75.2	15.5967	63.3433
TRINITY_DN5452_c0_g1	4.1	2.03572	4.2149e-05	0.00198939	yes	up	3.73	7.01	4.62	39	8.46	21.27	5.12	22.91
TRINITY_DN3031_c0_g1	3.057	1.61235	4.25524e-05	0.00198939	yes	up	3.02	4.42	2.63	16.23	5.61	12.66	3.35667	11.5
TRINITY_DN10317_c0_g1	2.19	1.13064	4.26279e-05	0.00198939	yes	up	749.97	949.6	827.4	2745.12	1376.87	2020.92	842.323	2047.64
TRINITY_DN3540_c0_g1	2.679	1.42158	4.3076e-05	0.00198939	yes	up	3.35	4.11	3.07	13.15	5.85	12.08	3.51	10.36
TRINITY_DN6410_c0_g1	0.292	-1.7769	4.376e-05	0.00200982	yes	down	20.39	22.74	24.87	4.4	11.54	5.89	22.6667	7.27667
TRINITY_DN3631_c0_g1	2.829	1.50028	4.4085e-05	0.00201362	yes	up	11.59	12.66	13.54	57.82	21.55	40.29	12.5967	39.8867
TRINITY_DN2778_c0_g1	4.196	2.06888	4.50421e-05	0.00204609	yes	up	25.22	24.82	24.91	198.38	37.63	118.31	24.9833	118.107
TRINITY_DN4650_c0_g1	0.476	-1.0705	4.72635e-05	0.00213533	yes	down	1012.94	778.2	812.33	412.04	519.21	456.34	867.823	462.53
TRINITY_DN207_c0_g1	3.016	1.59285	4.93117e-05	0.00221583	yes	up	37.31	56.26	41.61	228.74	71.25	148.28	45.06	149.423
TRINITY_DN4480_c0_g1	7.068	2.8213	5.02393e-05	0.00224537	yes	up	0.24	0.31	0.12	2.27	1.2	1.67	0.223333	1.71333
TRINITY_DN11990_c0_g1	3.076	1.62106	5.10023e-05	0.00226728	yes	up	3.18	3.64	3.35	17.4	6.46	11.11	3.39	11.6567
TRINITY_DN4612_c0_g1	4.232	2.08148	5.1542e-05	0.00227909	yes	up	3.18	4.33	3.43	28.19	5.56	17.64	3.64667	17.13
TRINITY_DN6479_c0_g1	0.495	-1.0153	5.24639e-05	0.00228342	yes	down	91.77	142.38	106.28	56.2	75.88	50.27	113.477	60.7833
TRINITY_DN8087_c0_g1	3.596	1.84648	5.33957e-05	0.00231187	yes	up	1.47	2.22	1.13	9.61	3.33	5.9	1.60667	6.28
TRINITY_DN19_c0_g1	0.486	-1.04069	5.39525e-05	0.00232387	yes	down	424.58	405.22	448.81	220.84	274.92	194.68	426.203	230.147
TRINITY_DN912_c0_g1	3.577	1.83885	5.45e-05	0.00233535	yes	up	10.64	15.8	9.07	66.04	17.26	55.4	11.8367	46.2333
TRINITY_DN1610_c0_g1	0.491	-1.02663	5.62519e-05	0.00239806	yes	down	46.06	44.4	46.53	23.93	29.76	20.98	45.6633	24.89
TRINITY_DN4568_c0_g2	2.586	1.37066	5.69013e-05	0.00241337	yes	up	99.4	120.99	97.58	425.08	164.6	323	105.99	304.227
TRINITY_DN5440_c0_g1	5.135	2.36024	5.74028e-05	0.00242228	yes	up	2.69	1.86	3.21	23.95	4.46	17.62	2.58667	15.3433
TRINITY_DN10829_c0_g1	3.875	1.95414	5.88613e-05	0.00244844	yes	up	3.37	5.23	4.18	30.42	6.88	17.4	4.26	18.2333
TRINITY_DN3537_c0_g1	0.357	-1.48645	5.91781e-05	0.00244844	yes	down	9.67	8.99	9.88	2.64	5.43	3.19	9.51333	3.75333
TRINITY_DN1907_c0_g1	0.459	-1.12202	5.92009e-05	0.00244844	yes	down	6.08	5.62	5.26	2.76	3.46	2.45	5.65333	2.89
TRINITY_DN2057_c0_g1	2.911	1.54175	6.01347e-05	0.00247475	yes	up	9.74	12.65	7.1	47.65	17.14	30.9	9.83	31.8967
TRINITY_DN2163_c0_g1	0.48	-1.05873	6.19086e-05	0.0025352	yes	down	95.95	128.56	105.73	51.37	63.59	65.42	110.08	60.1267
TRINITY_DN7740_c0_g2	4.653	2.21815	6.26371e-05	0.00255246	yes	up	0.58	0.88	0.77	6.35	1.39	3.75	0.743333	3.83
TRINITY_DN2460_c0_g2	2.107	1.07517	6.40284e-05	0.00257463	yes	up	33.68	42.49	31.86	99.29	54.37	96.47	36.01	83.3767
TRINITY_DN1531_c0_g1	4.592	2.19897	6.48769e-05	0.00257463	yes	up	19.38	38.7	18.7	218.48	35.19	126.1	25.5933	126.59
TRINITY_DN7443_c0_g1	2.531	1.33999	6.51532e-05	0.00257463	yes	up	68.03	112.22	69.56	330.32	135.59	223.14	83.27	229.683
TRINITY_DN9889_c0_g1	2.26	1.17629	6.51608e-05	0.00257463	yes	up	106.16	73.59	94.36	253.37	192.16	256.11	91.37	233.88
TRINITY_DN1503_c0_g1	3.84	1.94109	6.5175e-05	0.00257463	yes	up	11.91	12.78	11.37	84.28	17.38	53.01	12.02	51.5567
TRINITY_DN1126_c0_g1	3.507	1.81019	6.51838e-05	0.00257463	yes	up	6.84	9.09	6.48	47.02	11.31	28.4	7.47	28.91
TRINITY_DN713_c0_g1	2.403	1.26488	6.54712e-05	0.00257463	yes	up	3.58	3.51	2.91	11.86	6.07	8.95	3.33333	8.96
TRINITY_DN229_c0_g1	5.481	2.45448	6.5685e-05	0.00257463	yes	up	15.76	23.72	17.65	89.49	19.66	37.38	19.0433	48.8433
TRINITY_DN920_c0_g1	3.866	1.95097	6.59686e-05	0.00257463	yes	up	128.06	210.71	115.63	1106.89	223.14	616.45	151.467	648.827
TRINITY_DN4951_c0_g1	3.422	1.77466	6.66629e-05	0.00258957	yes	up	29.88	25.37	32.09	172.02	48	119.33	29.1133	113.117
TRINITY_DN2951_c0_g1	3.793	1.92327	6.94917e-05	0.00267836	yes	up	5.92	7.48	5.88	45.95	9.81	25.33	6.42667	27.03
TRINITY_DN10411_c0_g1	2.203	1.13947	6.95928e-05	0.00267836	yes	up	48.74	45.01	58.75	153.31	122.82	101.04	50.8333	125.723
TRINITY_DN11400_c0_g1	2.9	1.53597	6.99628e-05	0.00268019	yes	up	25.27	51.08	22.12	140.62	56.05	109	32.8233	101.89
TRINITY_DN1295_c0_g1	4.128	2.04545	7.03221e-05	0.0026816	yes	up	3.09	4.23	4.19	30.28	5.97	16.78	3.83667	17.6767
TRINITY_DN2596_c0_g1	4.905	2.29422	7.12302e-05	0.00270257	yes	up	0.78	1.37	1.06	9.87	1.86	6.11	1.07	5.94667
TRINITY_DN2478_c0_g1	4.695	2.23103	7.15225e-05	0.00270257	yes	up	1.16	1.49	1.46	13.17	2.12	6.29	1.37	7.19333
TRINITY_DN2172_c0_g1	4.281	2.09806	7.25797e-05	0.00273011	yes	up	17.05	20.65	15.58	141.63	23.55	88.07	17.76	84.4167
TRINITY_DN3996_c0_g1	2.74	1.45438	7.38152e-05	0.00276408	yes	up	6.25	5.1	6.96	22.72	11.72	22.53	6.10333	18.99
TRINITY_DN4277_c0_g2	0.248	-2.01062	7.69391e-05	0.00286814	yes	down	6.43	3.45	5.92	1.44	1.86	1.18	5.26667	1.49333
TRINITY_DN2848_c0_g1	2.836	1.50386	7.98849e-05	0.00296266	yes	up	3.01	3.74	1.98	10.88	5.57	10.19	2.91	8.88
TRINITY_DN2623_c0_g1	2.269	1.18197	8.01874e-05	0.00296266	yes	up	16.41	13.21	15.54	42.16	28.8	45.67	15.0533	38.8767
TRINITY_DN3161_c0_g1	5.067	2.34127	8.26247e-05	0.00302581	yes	up	0.74	1.78	1.06	12.27	1.98	5.57	1.19333	6.60667
TRINITY_DN210_c0_g1	0.342	-1.5491	8.46682e-05	0.00308705	yes	down	75.95	70.98	76.69	18.52	43.32	24.06	74.54	28.6333
TRINITY_DN2931_c0_g1	3.032	1.60042	8.77282e-05	0.00318465	yes	up	27.21	43.16	27.57	159.98	48.33	116.92	32.6467	108.41
TRINITY_DN4530_c0_g1	2.579	1.36691	8.8942e-05	0.00321467	yes	up	3.64	3	2.81	12.55	6.74	8.06	3.15	9.11667
TRINITY_DN960_c0_g1	4.196	2.06897	9.30431e-05	0.00332721	yes	up	15.33	29.22	14.04	141.72	25.87	97.63	19.53	88.4067
TRINITY_DN2377_c0_g2	2.71	1.43843	9.32564e-05	0.00332721	yes	up	357.62	439.23	308.42	1611.4	556.69	1136.93	368.423	1101.67
TRINITY_DN4160_c0_g1	3.074	1.62008	9.52265e-05	0.00338298	yes	up	6.25	6.34	5.3	28.4	9.11	23.92	5.96333	20.4767
TRINITY_DN3818_c0_g1	3.389	1.76068	9.91584e-05	0.00350768	yes	up	33.27	29.27	30.08	177.94	45.91	130.37	30.8733	118.073
TRINITY_DN5934_c0_g1	3.52	1.81578	0.000102252	0.00360178	yes	up	192.27	170.64	168.35	1129.88	262.82	715.42	177.087	702.707
TRINITY_DN407_c0_g3	2.84	1.50566	0.00010327	0.00361818	yes	up	7.99	7.62	7.89	36.57	12.82	25.59	7.83333	24.9933
TRINITY_DN5425_c0_g1	4.714	2.23699	0.000104828	0.00363099	yes	up	2.96	5.48	4.27	36.87	5.43	23.62	4.23667	21.9733
TRINITY_DN6032_c0_g1	0.299	-1.73963	0.00010588	0.00365221	yes	down	6.19	16.84	6.24	3.08	4.04	1.98	9.75667	3.03333
TRINITY_DN4117_c0_g1	2.106	1.07418	0.000106355	0.00365342	yes	up	19.69	19.11	19.94	58.26	33.03	47.23	19.58	46.1733
TRINITY_DN11710_c0_g1	0.409	-1.29086	0.000108254	0.00370334	yes	down	190	190.45	204.86	66.35	124.06	75.14	195.103	88.5167
TRINITY_DN3061_c0_g1	3.898	1.96259	0.000109868	0.00372789	yes	up	0.93	0.89	0.87	6.02	1.64	4.16	0.896667	3.94
TRINITY_DN4110_c0_g3	2.606	1.38194	0.000111289	0.00375773	yes	up	162.18	190.46	133.67	647.29	239.78	511.73	162.103	466.267
TRINITY_DN364_c0_g1	2.905	1.5386	0.000111652	0.00375773	yes	up	31.34	37.2	30.74	167.47	50.05	108	33.0933	108.507
TRINITY_DN2707_c0_g1	3.672	1.87649	0.000113472	0.00378832	yes	up	3.89	5.99	4.14	29.21	6.52	20.78	4.67333	18.8367
TRINITY_DN4968_c0_g1	2.516	1.33096	0.000116132	0.00384625	yes	up	6.62	4.57	6.55	20.29	11.83	18.62	5.91333	16.9133
TRINITY_DN1951_c0_g1	4.141	2.05005	0.000118924	0.00388545	yes	up	33.05	30.5	29.91	257.43	43.14	135.35	31.1533	145.307
TRINITY_DN1750_c0_g1	3.198	1.67703	0.000119161	0.00388545	yes	up	6.85	7.98	5.97	35.56	10.03	28.14	6.93333	24.5767
TRINITY_DN1372_c0_g1	0.447	-1.16014	0.000119388	0.00388545	yes	down	169.21	277.08	165.23	73.26	134.68	98.76	203.84	102.233
TRINITY_DN4283_c0_g1	4.638	2.21335	0.000119562	0.00388545	yes	up	10.77	11.58	18.44	137.27	23.34	55.5	13.5967	72.0367
TRINITY_DN1194_c0_g1	2.78	1.47512	0.000119653	0.00388545	yes	up	57.8	70.6	58.38	293.41	94.35	188.18	62.26	191.98
TRINITY_DN4412_c0_g1	3.051	1.60928	0.000120327	0.0038868	yes	up	8.95	13.18	8.15	51.71	15.19	34.25	10.0933	33.7167
TRINITY_DN1788_c0_g1	3.323	1.73236	0.00012063	0.0038868	yes	up	7.44	10.1	6.4	39.44	11.49	26.52	7.98	25.8167
TRINITY_DN7626_c0_g1	3.998	1.99933	0.000121742	0.00390005	yes	up	1.01	1.55	0.99	8.45	1.87	5.25	1.18333	5.19
TRINITY_DN2296_c0_g1	2.281	1.1899	0.000122025	0.00390005	yes	up	22.19	37.94	28.26	97.69	46.65	76.44	29.4633	73.5933
TRINITY_DN1764_c0_g1	0.452	-1.14414	0.000123531	0.00391166	yes	down	292.06	271.9	292.24	112.12	187.54	129.61	285.4	143.09
TRINITY_DN4999_c0_g3	27.641	4.78873	0.000123754	0.00391166	yes	up	0	0.12	0.05	2.88	0.63	1.08	0.0566667	1.53
TRINITY_DN5124_c0_g1	5.098	2.34981	0.000126009	0.00396785	yes	up	0.85	0.59	0.91	7.09	1.27	5.37	0.783333	4.57667
TRINITY_DN11973_c0_g1	3.771	1.91487	0.000127694	0.00400574	yes	up	3.35	4.25	2.95	24.01	4.93	15.04	3.51667	14.66
TRINITY_DN1564_c0_g1	2.35	1.23263	0.000128875	0.00402759	yes	up	13.45	20.81	16.36	62.32	27.09	40.79	16.8733	43.4
TRINITY_DN2884_c0_g1	4.146	2.05158	0.000130302	0.00405694	yes	up	23.85	31.17	29.41	240.03	39.52	111.42	28.1433	130.323
TRINITY_DN499_c0_g1	2.74	1.45437	0.000131661	0.00408396	yes	up	35.75	66.34	41.93	222.63	72.32	138.88	48.0067	144.61
TRINITY_DN1406_c0_g1	2.663	1.41325	0.000135883	0.00419028	yes	up	36.84	39.21	28.74	133.68	50.76	126.37	34.93	103.603
TRINITY_DN2795_c0_g1	3.286	1.71652	0.000136097	0.00419028	yes	up	10.99	8.97	8.6	47.27	14.08	44.51	9.52	35.2867
TRINITY_DN1421_c0_g1	3.551	1.82828	0.000140219	0.00426976	yes	up	18.82	21.95	20.88	127.69	27.79	89.75	20.55	36.9733
TRINITY_DN5296_c0_g2	0.476	-1.07104	0.0001394	0.0042604	yes	down	72.41	72.38	65.95	29.16	46.62	35.14	70.2467	81.7433
TRINITY_DN2123_c0_g1	0.367	-1.4466	0.000146277	0.00442181	yes	down	380.71	363.16	392.57	103.85	234.2	126.44	378.813	154.83
TRINITY_DN7250_c0_g1	0.401	-1.31883	0.000147666	0.00444762	yes	down	17.52	12.28	17.21	5.43	8.26	7.53	15.67	7.07333
TRINITY_DN4069_c0_g1	2.362	1.23995	0.000151512	0.00453066	yes	up	5.25	7.16	3.63	15.02	9.81	16.28	5.34667	13.7033
TRINITY_DN4744_c0_g1	3.254	1.7022	0.000152656	0.00454849	yes	up	19.55	24.18	17.93	115.72	28.48	78.39	20.5533	74.1967
TRINITY_DN9817_c0_g1	0.37	-1.43484	0.000154502	0.00458268	yes	down	7.02	7.89	7.69	2.63	2.46	4.22	7.53333	3.10333
TRINITY_DN3246_c0_g1	4.008	2.00293	0.000155156	0.00458268	yes	up	41.44	44.48	48.07	348.41	58.82	196.53	44.6633	201.253
TRINITY_DN1098_c0_g1	0.487	-1.03855	0.000155836	0.00458268	yes	down	10.85	16.36	12.69	6.07	8.5	6.64	13.3	7.07
TRINITY_DN2231_c0_g1	2.827	1.49908	0.000156661	0.00458564	yes	up	104.47	118.12	86.54	487.01	150.18	333.7	103.043	323.63
TRINITY_DN111_c0_g1	2.789	1.47986	0.000161128	0.00468343	yes	up	119.95	195.9	102	547.52	196.03	526.57	139.283	423.373
TRINITY_DN1792_c0_g1	3.14	1.65072	0.000166203	0.00479738	yes	up	4.34	7.15	4.41	27.69	8.41	18.32	5.3	18.14
TRINITY_DN3238_c0_g1	3.021	1.5952	0.000171204	0.00491003	yes	up	3.45	7.01	4.64	24.71	7.63	17.14	5.03333	16.4933
TRINITY_DN3022_c0_g1	2.635	1.39766	0.000171287	0.00491003	yes	up	8.27	12.23	8.11	40.05	14.07	28.63	9.53667	27.5833
TRINITY_DN1482_c0_g1	2.769	1.4692	0.000173803	0.00494803	yes	up	26.1	23.78	21.8	103.67	35.82	81.23	23.8933	73.5733
TRINITY_DN4205_c0_g1	4.741	2.24511	0.000176027	0.00499423	yes	up	1.44	1.78	1.32	14.13	2.05	7.74	1.51333	7.97333
TRINITY_DN1462_c0_g1	3.195	1.67583	0.000182006	0.00512887	yes	up	2.63	5.99	2.68	20.69	7.52	13.96	3.76667	14.0567
TRINITY_DN3297_c0_g1	0.452	-1.14448	0.000183684	0.00515867	yes	down	36.48	25.4	31.8	13.83	15.87	17.96	31.2267	15.8867
TRINITY_DN2657_c0_g1	4.011	2.00407	0.000184504	0.00516074	yes	up	43.17	94.2	35.05	417.7	80.76	238.27	57.4733	245.577
TRINITY_DN6541_c0_g2	0.256	-1.96625	0.000185	0.00516074	yes	down	1.96	2.07	2.53	0.88	0.48	0.54	2.18667	0.633333
TRINITY_DN510_c0_g1	2.701	1.43347	0.000186736	0.00517446	yes	up	48.72	46.9	40.52	195.25	66.66	149.78	45.38	137.23
TRINITY_DN4239_c0_g1	2.296	1.19886	0.000189141	0.00522369	yes	up	1.95	2.19	1.47	5.59	4.05	4.52	1.87	4.72
TRINITY_DN961_c0_g1	2.217	1.14845	0.000191281	0.00524185	yes	up	20.43	28.94	20.6	79.59	35.86	54.56	23.3233	56.67
TRINITY_DN6867_c0_g1	3.814	1.93117	1.55e-12	1.13e-10	yes	up	56.78	28.44	26.67	145.51	193.21	137.19	37.2967	158.637
TRINITY_DN1300_c0_g2	4.498	2.16914	0.00019169	0.00524185	yes	up	2.34	4.1	2.94	29.09	4.11	13.12	3.12667	15.44
TRINITY_DN10949_c0_g1	4.482	2.16416	0.0001954	0.00530836	yes	up	0.93	0.77	0.6	6.05	1.77	3.82	0.766667	3.88
TRINITY_DN2532_c0_g1	3.991	1.99672	0.000201496	0.00543844	yes	up	6.66	7.7	6.86	56.46	9.32	28.86	7.07333	31.5467
TRINITY_DN1711_c0_g1	3.82	1.93361	0.000203847	0.0054718	yes	up	6.08	9.92	5.77	50.87	9.12	30.55	7.25667	30.18
TRINITY_DN2325_c0_g1	2.921	1.54635	0.000204049	0.0054718	yes	up	20.7	24.51	24.12	128.69	32.97	86.89	23.11	82.85
TRINITY_DN3414_c0_g1	0.489	-1.03201	0.000210681	0.00563147	yes	down	12.1	11.74	13.68	6.36	6.74	7.52	12.5067	6.87333
TRINITY_DN3193_c0_g1	4.74	2.24475	0.000213409	0.00568612	yes	up	1.58	2.24	2.7	20.95	2.77	11.06	2.17333	11.5933
TRINITY_DN1330_c0_g1	3.603	1.84912	0.000214844	0.00570606	yes	up	2.85	3.26	2.85	21.07	4.37	10.8	2.98667	12.08
TRINITY_DN1229_c0_g1	3.475	1.79711	0.000217704	0.0057636	yes	up	38.74	32.78	31.34	217.19	47.32	139.19	34.2867	134.567
TRINITY_DN1387_c0_g1	0.49	-1.02873	0.000221467	0.00584329	yes	down	96.64	112.37	114.98	47.75	75.34	50.77	107.997	57.9533
TRINITY_DN8316_c0_g2	6.007	2.58674	0.00022212	0.00584329	yes	up	0.29	0.82	0.43	6.52	1.27	2.19	0.513333	3.32667
TRINITY_DN1812_c0_g1	2.987	1.57881	0.000223813	0.00586927	yes	up	30.62	39.89	34.21	183.68	50.2	116.97	34.9067	116.95
TRINITY_DN3934_c0_g1	3.474	1.79642	0.000224567	0.00587051	yes	up	23.62	40.51	31.46	207.11	43.79	114.78	31.8633	121.893
TRINITY_DN1918_c0_g1	2.286	1.19272	0.000227859	0.00590707	yes	up	287.72	386.92	290.24	1097.12	455.62	871.32	321.627	808.02
TRINITY_DN2343_c0_g1	0.427	-1.22782	0.000228097	0.00590707	yes	down	10.68	9.78	9.2	3.43	5.93	4.65	9.88667	4.67
TRINITY_DN1497_c0_g4	2.246	1.16736	0.000229825	0.00593335	yes	up	34.14	57.65	33.67	142.99	65.48	96.3	41.82	101.59
TRINITY_DN5615_c0_g1	3.853	1.94615	0.000232963	0.00597722	yes	up	19.17	22.71	21	157.75	26.58	87.35	20.96	90.56
TRINITY_DN1927_c0_g1	3.404	1.76724	0.000235944	0.00603509	yes	up	5.05	6.27	3.79	27.83	6.78	21.88	5.03667	18.83
TRINITY_DN4400_c0_g2	2.316	1.21182	0.000246439	0.00626497	yes	up	151.81	102.73	114.27	380.62	219.72	368.2	122.937	322.847
TRINITY_DN691_c0_g1	0.444	-1.17	0.000249562	0.00629867	yes	down	147.03	114.14	158.55	53.95	80.86	74.12	139.907	69.6433
TRINITY_DN5609_c0_g4	4.218	2.07659	0.000250038	0.00629867	yes	up	1.39	2.47	0.89	11.52	2.98	7.06	1.58333	7.18667
TRINITY_DN2380_c0_g1	2.144	1.10013	0.000258152	0.00648343	yes	up	47.49	47.41	32.36	166.96	61.69	109.2	42.42	112.617
TRINITY_DN2725_c0_g1	3.15	1.65523	0.000262492	0.00655284	yes	up	56.57	41.05	31.17	224.98	66.55	165.77	42.93	152.433
TRINITY_DN7317_c0_g1	4.751	2.24811	0.000264017	0.00657117	yes	up	0.75	0.78	0.52	6.44	1.43	2.97	0.683333	3.61333
TRINITY_DN9753_c0_g1	3.114	1.6386	0.000267603	0.00663404	yes	up	2.23	3.23	2.88	15.43	4.08	9.26	2.78	9.59
TRINITY_DN3947_c0_g1	3.543	1.82489	0.000268225	0.00663404	yes	up	2.15	5.48	2.97	19.41	5.06	15.83	3.53333	13.4333
TRINITY_DN2896_c0_g1	3.84	1.94102	0.000269411	0.00663404	yes	up	18.42	18.93	21.52	136.06	24.77	80.62	19.6233	80.4833
TRINITY_DN1064_c0_g1	4.475	2.16181	0.000271857	0.00663404	yes	up	3.4	2.99	3.93	32.3	4.39	15.92	3.44	17.5367
TRINITY_DN4046_c0_g1	3.312	1.72766	0.000272484	0.00663404	yes	up	5.35	10.12	4.35	32.25	9.05	29.11	6.60667	23.47
TRINITY_DN4916_c0_g1	2.843	1.50761	0.000272491	0.00663404	yes	up	6.21	8.5	5.4	32.52	9.86	20.36	6.70333	20.9133
TRINITY_DN2769_c0_g1	2.72	1.44387	0.000273645	0.00663404	yes	up	15.69	20.02	17.78	81.55	25.35	54.7	17.83	53.8667
TRINITY_DN2039_c0_g1	4.506	2.17196	0.000273976	0.00663404	yes	up	1.35	0.95	1.23	9.83	2.03	6.22	1.17667	6.02667
TRINITY_DN2361_c0_g1	3.375	1.75493	0.000282025	0.00679557	yes	up	6.97	8.24	8.91	49.29	10.96	31.78	8.04	30.6767
TRINITY_DN10650_c0_g1	0.188	-2.41326	0.000283306	0.00680671	yes	down	12.3	12.37	12.93	1.61	4.99	1.17	12.5333	2.59
TRINITY_DN4424_c0_g1	0.437	-1.19429	0.000292972	0.00700492	yes	down	20.27	20.88	14.88	8.13	11.81	6.92	18.6767	8.95333
TRINITY_DN389_c0_g1	2.805	1.48795	0.000293241	0.00700492	yes	up	72.86	86.42	77.42	430.4	115.77	259.72	78.9	268.63
TRINITY_DN2452_c0_g1	2.632	1.39628	0.000294518	0.00701526	yes	up	27.07	33.67	25.47	130.71	42.21	77.69	28.7367	83.5367
TRINITY_DN3049_c0_g1	3.73	1.89927	0.000311687	0.00739621	yes	up	3.23	2.94	2.16	16.08	3.57	10.25	2.77667	9.96667
TRINITY_DN3599_c0_g1	2.024	1.01736	0.000312886	0.00739621	yes	up	12.33	10.08	9.39	28.7	18.77	24.83	10.6	24.1
TRINITY_DN772_c1_g1	3.376	1.7552	0.000313888	0.00739621	yes	up	17.37	21.62	21.83	132.02	28.26	67.38	20.2733	75.8867
TRINITY_DN3133_c0_g1	0.478	-1.06352	0.000315895	0.00741817	yes	down	8.56	10.12	6.58	4.1	5.58	5.03	8.42	4.90333
TRINITY_DN4602_c0_g1	5.168	2.36947	0.000317616	0.00742971	yes	up	3.1	4.29	3.17	11.05	12.87	5.72	3.52	9.88
TRINITY_DN709_c0_g1	2.297	1.19974	0.000318174	0.00742971	yes	up	44.09	40.37	44.54	148.17	66.54	118.76	43	111.157
TRINITY_DN41_c0_g2	2.677	1.42044	0.00032554	0.00756186	yes	up	68.66	106.8	60.35	324.31	105.73	255.66	78.6033	228.567
TRINITY_DN3767_c0_g1	3.002	1.58582	0.000325652	0.00756186	yes	up	26.8	25.47	20.66	110.2	31.9	102.81	24.31	81.6367
TRINITY_DN2819_c0_g1	2.528	1.33785	0.000328041	0.00759611	yes	up	2.5	2.78	2.66	10.58	4.21	7.56	2.64667	7.45
TRINITY_DN1930_c0_g1	3.061	1.61382	0.000333333	0.00769722	yes	up	3.29	6.33	4.19	24.95	6.85	14.15	4.60333	15.3167
TRINITY_DN12012_c0_g1	2.93	1.55102	0.000338674	0.00779888	yes	up	4.09	5.53	4.09	20.19	6.17	17.95	4.57	14.77
TRINITY_DN2893_c0_g1	0.353	-1.50067	0.00034106	0.00783213	yes	down	484.79	498.32	489.24	104.97	302.94	125.23	490.783	177.713
TRINITY_DN2642_c0_g1	3.835	1.93938	0.000345992	0.00787208	yes	up	27.34	47.64	28.31	238.71	38.08	154.73	34.43	143.84
TRINITY_DN4541_c0_g1	4.459	2.15687	0.000346426	0.00787208	yes	up	2.94	3.5	4.12	32.89	4.08	16.1	3.52	17.69
TRINITY_DN3860_c0_g1	3.685	1.88161	0.000346588	0.00787208	yes	up	5.38	9.65	7.26	53.02	9.67	27.48	7.43	30.0567
TRINITY_DN3672_c0_g1	3.4	1.76564	0.000352283	0.00797322	yes	up	2.74	3.58	3.84	17.11	3.72	9.54	3.38667	10.1233
TRINITY_DN10905_c0_g1	2.472	1.30592	0.000352959	0.00797322	yes	up	8.92	17.45	9.03	43.8	18.28	32.14	11.8	31.4067
TRINITY_DN6113_c0_g1	3.625	1.85789	0.000354953	0.00799655	yes	up	0.92	1.35	0.92	5.81	1.41	5.49	1.06333	4.23667
TRINITY_DN1338_c0_g1	0.374	-1.41863	0.000359612	0.00805783	yes	down	71.75	67.04	74.56	18.92	45.43	23.93	71.1167	29.4267
TRINITY_DN3110_c0_g1	3.426	1.77663	0.000362947	0.00809529	yes	up	42.57	55.85	43.5	325.17	63.63	151.15	47.3067	179.983
TRINITY_DN2207_c0_g1	2.994	1.58189	0.000363231	0.00809529	yes	up	29.46	32.99	25.26	149.44	39.6	97.94	29.2367	95.66
TRINITY_DN7575_c0_g1	0.202	-2.3069	0.00037159	0.00822082	yes	down	1.77	2.45	4.08	0.19	0.69	4.94	2.76667	1.94
TRINITY_DN6382_c0_g1	3.216	1.6851	0.000371831	0.00822082	yes	up	1.99	3.69	2.04	12.35	3.43	11.05	2.57333	8.94333
TRINITY_DN5031_c0_g1	0.311	-1.68613	0.000374536	0.00825867	yes	down	5.61	7.32	6.47	1.27	3.36	1.92	6.46667	2.18333
TRINITY_DN4484_c1_g1	3.263	1.70641	0.000383188	0.00840486	yes	up	32.67	33.55	40.21	220.75	50.13	117.86	35.4767	129.58
TRINITY_DN10959_c0_g1	3.619	1.85577	0.000387757	0.00848269	yes	up	1.66	1.9	2.48	12.28	3.03	9.37	2.01333	8.22667
TRINITY_DN6663_c0_g2	3.553	1.8289	0.000396725	0.0086561	yes	up	1.58	2.08	1.38	11.47	2.37	5.86	1.68	6.56667
TRINITY_DN3168_c0_g1	3.139	1.6504	0.000400066	0.00869322	yes	up	30.5	39.57	36.22	213.95	48.87	108.78	35.43	123.867
TRINITY_DN5649_c0_g1	2.207	1.14183	0.000401886	0.00870019	yes	up	0.94	1.45	1.27	3.49	2.32	3.03	1.22	2.94667
TRINITY_DN2949_c0_g1	3.371	1.75313	0.000407361	0.00879583	yes	up	2.7	3.68	2.9	17.51	4.02	13.03	3.09333	11.52
TRINITY_DN1920_c0_g1	2.428	1.27985	0.000410133	0.00881821	yes	up	43.45	54.21	41.9	182	64.32	127.88	46.52	124.733
TRINITY_DN12120_c0_g1	0.264	-1.91976	0.000411436	0.00881821	yes	down	7.33	22.97	6.05	3.12	3.91	2.88	12.1167	3.30333
TRINITY_DN5885_c0_g1	2.71	1.43847	0.00041158	0.00881821	yes	up	1.59	2.43	1.93	8.76	3.07	6.01	1.98333	5.94667
TRINITY_DN894_c0_g2	0.158	-2.65791	0.000414224	0.00885102	yes	down	2.71	2.68	2.28	0.25	0.93	0.13	2.55667	0.436667
TRINITY_DN955_c0_g1	3.013	1.59142	0.000416297	0.00885102	yes	up	4.86	5.08	6.71	30.44	8.72	16.9	5.55	18.6867
TRINITY_DN767_c0_g1	0.487	-1.03943	0.000416306	0.00885102	yes	down	60.9	52.25	68.05	26.32	36.87	35.81	60.4	33
TRINITY_DN6371_c0_g1	2.803	1.48716	0.000418346	0.00887171	yes	up	1.4	0.95	0.87	3.86	2.5	3.8	1.07333	3.38667
TRINITY_DN3415_c0_g1	0.36	-1.47526	0.000420419	0.00889299	yes	down	3.02	2.21	2.45	0.96	1.03	1.12	2.56	1.03667
TRINITY_DN3288_c0_g1	2.973	1.57199	0.000422883	0.00892239	yes	up	44.2	52.54	43.58	239.01	58.72	175.57	46.7733	157.767
TRINITY_DN2763_c1_g1	3.354	1.7459	0.000424812	0.00894041	yes	up	0.93	0.95	0.85	5.69	1.33	3.2	0.91	3.40667
TRINITY_DN9762_c0_g1	2.08	1.05659	0.000430436	0.00903589	yes	up	5.19	6.38	4.1	14.23	8.37	13.21	5.22333	11.9367
TRINITY_DN4018_c0_g1	3.613	1.85308	0.00044707	0.00927744	yes	up	4.62	5.45	5.97	33.71	6.51	24.95	5.34667	21.7233
TRINITY_DN4646_c0_g1	4.686	2.22839	0.000447522	0.00927744	yes	up	3.39	7.51	4.28	50.16	5.51	21.42	5.06	25.6967
TRINITY_DN7433_c0_g1	3.358	1.74763	0.000448973	0.00928436	yes	up	1.85	1.91	1.33	9.4	2.27	7.32	1.69667	6.33
TRINITY_DN11379_c0_g1	0.397	-1.33163	0.000450661	0.00929401	yes	down	1055.36	814.6	1046.52	434.29	602.71	269.3	972.16	435.433
TRINITY_DN3286_c0_g1	2.95	1.56056	0.000452437	0.00929401	yes	up	6.82	7.29	7.36	34.53	9.55	26.98	7.15667	23.6867
TRINITY_DN5664_c0_g1	3.221	1.68729	0.000453907	0.00929401	yes	up	10.2	11.84	12.59	71.75	16.07	37.36	11.5433	41.7267
TRINITY_DN4905_c0_g1	8.965	3.16436	0.000455669	0.00929401	yes	up	0.09	1.34	0.53	4.38	0.97	2.17	0.653333	2.50667
TRINITY_DN3646_c0_g1	2.577	1.36584	0.000457533	0.00929401	yes	up	5.63	8.42	4.99	23.83	8.82	20.96	6.34667	17.87
TRINITY_DN2742_c0_g1	2.83	1.50076	0.000457602	0.00929401	yes	up	57.28	64.23	59.36	285.36	77.48	208.32	60.29	190.387
TRINITY_DN383_c0_g1	0.469	-1.09338	0.000458016	0.00929401	yes	down	587.65	758.26	721.38	254.29	483.47	323.89	689.097	353.883
TRINITY_DN106_c0_g1	3.561	1.83244	0.00046402	0.0093854	yes	up	7.62	10.29	9.7	65.37	11.32	34.47	9.20333	37.0533
TRINITY_DN772_c0_g2	0.375	-1.4159	0.000469049	0.00946408	yes	down	15.46	23.72	20.75	5.88	12.35	6.1	19.9767	8.11
TRINITY_DN4728_c0_g1	3.919	1.9704	0.000481434	0.00968271	yes	up	3.24	2.61	2.12	19.1	3.29	12.84	2.65667	11.7433
TRINITY_DN2460_c0_g4	2.138	1.09635	0.000482214	0.00968271	yes	up	1.86	2.76	2.06	6.39	4.67	4.57	2.22667	5.21
TRINITY_DN5978_c0_g1	3.364	1.75028	0.000488861	0.00977705	yes	up	7.59	10.55	8.15	53.87	10.42	33.62	8.76333	32.6367
TRINITY_DN6118_c0_g1	3.611	1.85235	0.000489264	0.00977705	yes	up	2.9	5.9	4.39	30.46	5.96	15.69	4.39667	17.37
TRINITY_DN2838_c0_g1	3.105	1.63472	0.000493227	0.0098326	yes	up	30.66	41.68	25.95	166.13	38.87	131.6	32.7633	112.2
TRINITY_DN4116_c1_g2	4.72	2.23876	0.000500634	0.00995639	yes	up	0.88	0.44	0.51	5.81	1.55	2.6	0.61	3.32
TRINITY_DN4159_c0_g1	3.302	1.72344	0.000506509	0.0100492	yes	up	16.66	12.44	13.23	79.83	18.14	60.74	14.11	52.9033
TRINITY_DN2991_c0_g1	4.621	2.20808	0.000508172	0.0100582	yes	up	3.98	7.13	4.63	50.34	5.09	24.19	5.24667	26.54
TRINITY_DN3518_c0_g1	3.092	1.62848	0.000516674	0.0101389	yes	up	6.76	8.91	7.26	40.31	9.33	28.91	7.64333	26.1833
TRINITY_DN3045_c0_g1	2.96	1.56565	0.000517131	0.0101389	yes	up	9.58	9.93	8.09	45.8	11.63	33.72	9.2	30.3833
TRINITY_DN2666_c0_g1	0.495	-1.01321	0.000531544	0.010397	yes	down	6.73	7.63	6.24	3.3	4.46	3.4	6.86667	3.72
TRINITY_DN6074_c0_g1	4.296	2.10315	0.000536319	0.0104584	yes	up	0.35	0.94	0.28	3.47	1.17	2.46	0.523333	2.36667
TRINITY_DN11415_c0_g1	2.998	1.58421	0.000538591	0.0104584	yes	up	2.68	3.32	3.02	14.07	4.09	12	3.00667	10.0533
TRINITY_DN3538_c0_g1	0.308	-1.69715	0.000538709	0.0104584	yes	down	6.9	5.13	7.19	1.98	3.3	1.44	6.40667	2.24
TRINITY_DN1793_c0_g1	2.832	1.50187	0.000539989	0.0104584	yes	up	29.04	31.75	32.42	166.47	44.6	100.4	31.07	103.823
TRINITY_DN1847_c0_g1	2.22	1.15084	0.000540976	0.0104584	yes	up	9.65	15.26	7.78	34.76	16.62	27.96	10.8967	26.4467
TRINITY_DN8110_c0_g1	3.028	1.59817	0.000545842	0.010528	yes	up	1.94	2.4	1.54	10.56	2.9	6.14	1.96	6.53333
TRINITY_DN1135_c0_g1	3.844	1.94275	0.000548822	0.0105366	yes	up	10.54	11.5	7.11	65.11	9.98	49.1	9.71667	41.3967
TRINITY_DN4033_c0_g1	2.48	1.31035	0.000552681	0.0105863	yes	up	19.7	15.98	25.34	71.4	23.4	48.47	20.34	47.7567
TRINITY_DN7584_c0_g1	5.631	2.49333	0.000554226	0.0105914	yes	up	0.4	0.67	0.28	4.72	0.69	2.82	0.45	2.74333
TRINITY_DN2825_c0_g1	3.142	1.65188	0.000559092	0.0106355	yes	up	1.56	2.2	1.47	9.62	2.36	6.07	1.74333	6.01667
TRINITY_DN4585_c0_g1	4.063	2.0226	0.00057389	0.0108921	yes	up	1.54	2.34	1.98	17.12	2.54	6.74	1.95333	8.8
TRINITY_DN3706_c0_g1	2.89	1.5313	0.000580395	0.0109666	yes	up	26.69	27.26	27.12	137.08	35.35	91.32	27.0233	87.9167
TRINITY_DN9210_c0_g1	4.645	2.21561	0.000588383	0.0110912	yes	up	0.54	0.94	1.04	8.55	1.01	3.49	0.84	4.35
TRINITY_DN3754_c0_g1	3.517	1.81446	0.00060938	0.0114094	yes	up	18.97	15.16	16.41	103.66	19.2	78.71	16.8467	67.19
TRINITY_DN3683_c0_g1	0.454	-1.14043	0.000620097	0.011584	yes	down	8.51	8.81	5.51	4.82	2.98	3.61	7.61	3.80333
TRINITY_DN5663_c0_g1	0.066	-3.92307	0.000626556	0.0116784	yes	down	0.36	4.22	20.06	1.33	0.44	0.73	8.21333	0.833333
TRINITY_DN9750_c0_g1	3.928	1.9738	0.000629027	0.0116982	yes	up	5.17	6.79	6.41	46.72	6.44	27.53	6.12333	26.8967
TRINITY_DN1651_c0_g1	2.079	1.05564	0.000634771	0.0117787	yes	up	154.48	149.49	142.88	486.62	230.26	319.97	148.95	345.617
TRINITY_DN3679_c0_g1	2.867	1.51972	0.000643013	0.0118767	yes	up	10.16	10.27	11.14	54.64	14.74	33.14	10.5233	34.1733
TRINITY_DN5101_c0_g1	2.798	1.48447	0.000644206	0.0118767	yes	up	29.75	58.88	29.68	180.82	52.12	123.81	39.4367	118.917
TRINITY_DN2878_c0_g1	2.965	1.56819	0.000645179	0.0118767	yes	up	9.64	11.87	11.56	59.42	14.78	40.57	11.0233	38.2567
TRINITY_DN3044_c0_g2	2.998	1.58399	0.000645767	0.0118767	yes	up	9.91	10.67	10.7	56.21	13.54	35.74	10.4267	35.1633
TRINITY_DN6255_c0_g1	2.526	1.33679	0.000659216	0.0120973	yes	up	17.87	25.03	19.38	86.18	26.95	60.04	20.76	57.7233
TRINITY_DN3228_c0_g1	3.237	1.69452	0.000661893	0.0121196	yes	up	4.5	5.25	6.26	35.56	8.05	14.62	5.33667	19.41
TRINITY_DN9392_c0_g1	0.392	-1.35133	0.000670633	0.0121859	yes	down	3.69	3.41	2.33	1.32	1.26	1.5	3.14333	1.36
TRINITY_DN4556_c0_g1	3.13	1.64599	0.000671372	0.0121859	yes	up	6.37	6.95	5.19	30.73	7.28	26.41	6.17	21.4733
TRINITY_DN5473_c0_g1	2.162	1.11204	0.000698826	0.0126	yes	up	29.46	27.71	27.22	96.97	43.21	68.36	28.13	69.5133
TRINITY_DN325_c0_g1	2.74	1.45438	0.00070164	0.0126	yes	up	12.32	9.63	12.87	38.93	12.61	36.17	11.6067	29.2367
TRINITY_DN2952_c0_g1	3.093	1.62896	0.000701769	0.0126	yes	up	2.24	2.72	2.64	14.37	3.49	8.45	2.53333	8.77
TRINITY_DN893_c0_g1	2.803	1.4868	0.000712326	0.0127346	yes	up	57.46	53.42	36.57	216.53	62.71	183.02	49.15	154.087
TRINITY_DN1313_c0_g1	2.808	1.48954	0.000724536	0.0128974	yes	up	6.34	7.82	7.02	32.62	8.92	24.59	7.06	22.0433
TRINITY_DN4915_c0_g1	4.218	2.07663	0.000726614	0.0129067	yes	up	3.43	4.19	4.42	38.47	4.76	13.86	4.01333	19.03
TRINITY_DN4686_c0_g1	2.727	1.44753	0.000739657	0.0131104	yes	up	7.4	9.09	6.03	30.51	9.55	27.78	7.50667	22.6133
TRINITY_DN12051_c0_g1	2.024	1.01705	0.000755533	0.0132505	yes	up	3.25	3.09	2.95	8.66	5.16	7.18	3.09667	7
TRINITY_DN8473_c0_g1	2.835	1.5035	0.000761521	0.0133274	yes	up	0.62	0.62	0.8	2.48	1.39	2.64	0.68	2.17
TRINITY_DN6847_c0_g1	3.419	1.77375	0.000765098	0.0133619	yes	up	2.66	3.08	1.96	15.82	3.36	10.01	2.56667	9.73
TRINITY_DN4747_c0_g1	0.497	-1.00923	0.000770271	0.0133959	yes	down	6.27	7.62	6.16	2.96	4.74	3.15	6.68333	3.61667
TRINITY_DN10965_c0_g1	0.449	-1.15361	0.00077889	0.0135176	yes	down	46.44	37.25	44.21	18.8	29.26	16.06	42.6333	21.3733
TRINITY_DN7458_c0_g1	3.145	1.65313	0.00078251	0.0135521	yes	up	0.86	1.64	1.18	6.43	1.85	4.39	1.22667	4.22333
TRINITY_DN1733_c0_g1	2.533	1.34111	0.000789363	0.0136424	yes	up	18.89	25.65	19.12	91.82	27.72	57.94	21.22	59.16
TRINITY_DN4928_c0_g1	3.459	1.79023	0.000807244	0.0138491	yes	up	7.33	6.67	6.89	45.56	7.83	28.53	6.96333	27.3067
TRINITY_DN4068_c0_g1	2.696	1.43089	0.000807989	0.0138491	yes	up	3.66	5.01	3.43	18.89	5.74	11.31	4.03333	11.98
TRINITY_DN5145_c0_g1	2.246	1.16726	0.00081824	0.0139235	yes	up	10.78	11.3	10.33	34.02	14.68	32.53	10.8033	27.0767
TRINITY_DN6155_c0_g1	0.469	-1.09294	0.000818573	0.0139235	yes	down	163.46	104.56	115.96	65.43	54.9	84.21	127.993	68.18
TRINITY_DN9196_c0_g1	3.192	1.67455	0.000819029	0.0139235	yes	up	4.8	5.62	4.54	28.92	5.78	18.34	4.98667	17.68
TRINITY_DN4827_c0_g1	2.84	1.50582	0.000824929	0.0139728	yes	up	1.12	2.12	0.97	6.37	2.18	4.27	1.40333	4.27333
TRINITY_DN4510_c0_g1	3.237	1.69464	0.000829809	0.0139728	yes	up	2.13	1.71	1.34	9.24	2.36	7.31	1.72667	6.30333
TRINITY_DN5600_c0_g1	2.928	1.54988	0.000830566	0.0139728	yes	up	26.62	71.04	27.23	204.53	63.63	118.21	41.63	128.79
TRINITY_DN3479_c0_g1	0.281	-1.8327	0.000831532	0.0139728	yes	down	5.69	5.4	6.83	1.21	3.29	1.05	5.97333	1.85
TRINITY_DN1926_c0_g1	3.377	1.75565	0.000835	0.0139728	yes	up	8.07	9.66	10	51.25	10.45	28.39	9.24333	30.03
TRINITY_DN1833_c0_g1	2.439	1.2863	0.000837029	0.0139728	yes	up	6.32	6.89	6.12	26.48	9.01	17.98	6.44333	17.8233
TRINITY_DN5829_c0_g1	3.664	1.87347	0.00347071	0.0230704	yes	up	0.15	1.72	1.52	5.18	4.61	3.79	1.13	4.52667
TRINITY_DN1767_c0_g1	2.896	1.53384	0.000840757	0.0139728	yes	up	7.9	6.7	6.16	33.1	8.99	25.77	6.92	22.62
TRINITY_DN4805_c0_g1	2.94	1.55571	0.000841307	0.0139728	yes	up	1.95	1.54	1.66	7.79	2.86	6.35	1.71667	5.66667
TRINITY_DN2301_c0_g1	2.629	1.39464	0.000841688	0.0139728	yes	up	6.45	8.48	6.29	31.83	9.04	20.67	7.07333	20.5133
TRINITY_DN5934_c0_g2	3.363	1.74977	0.000844429	0.0139728	yes	up	3.34	6.3	5.71	35.92	7.82	13.13	5.11667	18.9567
TRINITY_DN2575_c0_g1	0.367	-1.44772	0.000845153	0.0139728	yes	down	12.05	10.19	13.73	3.19	6.54	4.78	11.99	4.83667
TRINITY_DN5989_c0_g4	0.316	-1.65986	0.000845462	0.0139728	yes	down	9.14	6.58	7.9	2.14	3.36	2.95	7.87333	2.81667
TRINITY_DN4111_c0_g1	3.992	1.99722	0.000854179	0.0140764	yes	up	1.1	1.51	1.23	11.24	1.65	4.06	1.28	5.65
TRINITY_DN2787_c0_g1	2.53	1.33893	0.000855114	0.0140764	yes	up	154.18	172.37	156.01	686.29	206.65	470.77	160.853	454.57
TRINITY_DN4059_c0_g1	0.183	-2.44975	0.000870018	0.0142934	yes	down	3.84	7.27	6.47	0.36	1.81	1.53	5.86	1.23333
TRINITY_DN4413_c0_g1	2.439	1.286	0.000875931	0.0143339	yes	up	9.62	13.02	8.5	39.52	13.39	30.45	10.38	27.7867
TRINITY_DN4099_c0_g1	4.622	2.20847	0.000886898	0.014439	yes	up	0.37	1.59	1.07	8.85	1.57	4.62	1.01	5.01333
TRINITY_DN3387_c0_g1	3.088	1.62668	0.00088844	0.014439	yes	up	6.99	7.71	7.23	43.87	8.16	23.77	7.31	25.2667
TRINITY_DN2899_c0_g1	4.266	2.09281	0.000889302	0.014439	yes	up	4.64	13.66	6.44	76.51	10.49	25.55	8.24667	37.5167
TRINITY_DN3771_c0_g1	0.384	-1.38201	0.000893552	0.0144698	yes	down	25.34	19.86	28.78	10.43	14.8	7.46	24.66	10.8967
TRINITY_DN1820_c0_g1	3.141	1.65143	0.000894683	0.0144698	yes	up	25.89	21.3	26.96	144.66	30.96	89.3	24.7167	88.3067
TRINITY_DN2840_c0_g1	4.032	2.01141	0.00090057	0.0145368	yes	up	1.35	1.81	1.32	12.12	1.75	6.24	1.49333	6.70333
TRINITY_DN1932_c0_g2	2.323	1.21607	0.00091543	0.014748	yes	up	68.35	76.2	63.1	248.73	88.53	196.53	69.2167	177.93
TRINITY_DN5859_c0_g1	2.64	1.40065	0.000921489	0.0148169	yes	up	55.25	64.79	51	259.08	70.52	171.73	57.0133	167.11
TRINITY_DN5035_c0_g1	2.712	1.43916	0.000938727	0.015014	yes	up	3.63	5.66	3.54	19.99	5.63	12.4	4.27667	12.6733
TRINITY_DN3945_c0_g1	0.461	-1.11599	0.000941237	0.015014	yes	down	5.96	9.02	6.4	3.85	4.33	2.53	7.12667	3.57
TRINITY_DN9398_c0_g1	2.815	1.49298	0.000942767	0.015014	yes	up	2.98	3.24	3.33	15.47	4.14	10.52	3.18333	10.0433
TRINITY_DN2488_c0_g1	2.119	1.08338	0.000944581	0.015014	yes	up	10.2	11.86	8.52	26.75	15.03	30.7	10.1933	24.16
TRINITY_DN4445_c0_g1	3.447	1.78523	0.00094875	0.0150283	yes	up	4.02	4.25	3.6	24.8	4.24	16.79	3.95667	15.2767
TRINITY_DN4313_c0_g1	0.353	-1.50284	0.0009491	0.0150283	yes	down	10.93	13.97	16.25	3.96	8.11	4.45	13.7167	5.50667
TRINITY_DN947_c0_g1	3.222	1.68806	0.000957821	0.0151376	yes	up	121.43	84.42	101.49	575.17	121.68	434.69	102.447	377.18
TRINITY_DN9917_c0_g1	2.583	1.36884	0.0009661	0.015204	yes	up	50.32	42.55	44.65	203.12	62.81	136.03	45.84	133.987
TRINITY_DN12212_c0_g1	3.057	1.61202	0.000967512	0.015204	yes	up	0.96	1.54	0.78	5.24	2.13	3.53	1.09333	3.63333
TRINITY_DN2924_c1_g1	3.104	1.63398	0.000970567	0.0152233	yes	up	6.7	8.73	8.61	49.88	10.6	22.81	8.01333	27.7633
TRINITY_DN5650_c0_g1	3.157	1.6585	0.000974279	0.0152425	yes	up	122.64	98.81	100.86	215.84	83.87	146.71	107.437	148.807
TRINITY_DN142_c0_g1	2.581	1.3682	0.000975464	0.0152425	yes	up	10.02	14.66	10.91	53.78	15.58	31.41	11.8633	33.59
TRINITY_DN7308_c0_g1	0.368	-1.44172	0.000979349	0.0152459	yes	down	4.44	5.06	3.5	1.54	2.43	1.16	4.33333	1.71
TRINITY_DN3084_c0_g1	3.01	1.58967	0.000980124	0.0152459	yes	up	8.29	10.33	7.01	46.18	10.09	29.01	8.54333	28.4267
TRINITY_DN5845_c0_g2	2.465	1.3015	0.000981374	0.0152459	yes	up	2.39	3.2	2.79	9.72	4.09	9.1	2.79333	7.63667
TRINITY_DN7004_c0_g1	2.919	1.54567	0.000984847	0.0152459	yes	up	1.94	1.5	1.91	8.24	3.21	6.34	1.78333	5.93
TRINITY_DN9791_c0_g1	2.861	1.51632	0.00099549	0.015382	yes	up	1.69	5.44	1.9	10.12	5.43	11.38	3.01	8.97667
TRINITY_DN11028_c0_g1	0.059	-4.08757	0.00100481	0.0154972	yes	down	2.3	1.86	1.53	0	0.35	0	1.89667	0.116667
TRINITY_DN2641_c0_g1	2.722	1.44445	0.00100891	0.0155317	yes	up	128.59	124.03	118.08	520.26	148.19	375.02	123.567	347.823
TRINITY_DN6188_c0_g1	0.429	-1.22242	0.00102269	0.0156856	yes	down	20.78	12.58	12.36	7.19	6.72	8.29	15.24	7.4
TRINITY_DN3625_c0_g1	0.337	-1.56832	0.00103087	0.0157553	yes	down	9.85	10.35	7.51	2.71	5.23	2.01	9.23667	3.31667
TRINITY_DN4603_c0_g1	2.967	1.56918	0.00103102	0.0157553	yes	up	9.16	10.05	8.32	48.84	10.59	31.64	9.17667	30.3567
TRINITY_DN3766_c0_g1	2.525	1.33618	0.00104395	0.0159235	yes	up	15.97	18.85	14.81	71.06	21.04	46.91	16.5433	46.3367
TRINITY_DN8298_c0_g1	3.331	1.73603	0.00104962	0.0159807	yes	up	1.21	1.07	0.63	5.16	1.4	4.18	0.97	3.58
TRINITY_DN6651_c0_g1	0.333	-1.58637	0.00105716	0.0160652	yes	down	2.28	1.72	2.52	0.89	0.55	1.05	2.17333	0.83
TRINITY_DN3794_c0_g1	4.178	2.06265	0.00105903	0.0160652	yes	up	0.97	1.97	1.86	13.78	1.81	6.59	1.6	7.39333
TRINITY_DN6886_c1_g1	0.365	-1.45273	0.00107514	0.0162503	yes	down	11.61	8.83	15.33	3.65	6.32	4.89	11.9233	4.95333
TRINITY_DN12011_c0_g1	2.986	1.57798	0.00107793	0.0162628	yes	up	1.1	1.67	0.84	6.04	2.58	3.09	1.20333	3.90333
TRINITY_DN4906_c0_g1	3.263	1.70639	0.00110094	0.0165799	yes	up	1.38	2.07	1.32	8.22	1.96	6.91	1.59	5.69667
TRINITY_DN2056_c0_g1	3.474	1.7965	0.00110296	0.0165803	yes	up	12.62	28.01	20.86	152.13	27.61	56.95	20.4967	78.8967
TRINITY_DN865_c0_g1	2.382	1.25228	0.00111469	0.0167264	yes	up	5.48	4.95	5.77	20.44	7.59	15.8	5.4	14.61
TRINITY_DN4263_c0_g1	2.476	1.308	0.00112315	0.0168065	yes	up	7.51	8.66	6.38	29.31	9.28	23.17	7.51667	20.5867
TRINITY_DN3693_c0_g1	3.906	1.96562	0.00112407	0.0168065	yes	up	2.12	3.22	1.13	14.72	2.74	10.07	2.15667	9.17667
TRINITY_DN4282_c0_g1	2.41	1.26906	0.00112611	0.0168068	yes	up	8.16	9.13	5.1	25.13	10.67	23.68	7.46333	19.8267
TRINITY_DN4657_c0_g1	3.626	1.85835	0.00113005	0.0168353	yes	up	0.86	2.15	0.57	7.09	2.16	4.38	1.19333	4.54333
TRINITY_DN264_c0_g3	2.033	1.02336	0.0011347	0.0168744	yes	up	60.78	49.25	52.89	170.19	88.69	113.8	54.3067	124.227
TRINITY_DN1256_c0_g1	2.834	1.50291	0.00113841	0.0168993	yes	up	9.93	15.31	10.07	55.86	13.7	38.64	11.77	36.0667
TRINITY_DN3583_c0_g1	0.298	-1.74898	0.00115266	0.01705	yes	down	30.35	30.95	38.81	5.06	20.17	7.6	33.37	10.9433
TRINITY_DN4888_c0_g2	0.463	-1.11197	0.00115479	0.0170511	yes	down	6.06	7.04	6.98	2.75	3.94	3.57	6.69333	3.42
TRINITY_DN1023_c0_g1	2.835	1.50327	0.00115728	0.0170576	yes	up	7.5	8.49	7.08	39.05	9.12	25.18	7.69	24.45
TRINITY_DN5478_c0_g1	2.39	1.25694	0.0011719	0.0172424	yes	up	96.73	80.54	77.91	312.15	112.98	262.25	85.06	229.127
TRINITY_DN4322_c0_g1	2.111	1.07779	0.00118698	0.017407	yes	up	6.94	4.76	4.7	12.61	11.84	14.56	5.46667	13.0033
TRINITY_DN8421_c0_g1	2.242	1.16508	0.00118727	0.017407	yes	up	2.55	3.27	2.55	7.85	5.42	7.53	2.79	6.93333
TRINITY_DN3936_c0_g1	0.473	-1.08044	0.00119366	0.0174392	yes	down	9.49	15.28	10.62	5.25	5.76	4.16	11.7967	5.05667
TRINITY_DN4323_c0_g1	2.144	1.10021	0.00119589	0.0174393	yes	up	4.1	4.74	3.89	13.33	5.84	11.08	4.24333	10.0833
TRINITY_DN5264_c0_g1	2.737	1.45253	0.00120273	0.0174795	yes	up	4.8	6.25	7.1	30.82	8.91	15.92	6.05	18.55
TRINITY_DN3739_c0_g1	3.616	1.85435	0.00121121	0.0175667	yes	up	1.15	1.03	0.96	7.12	1.45	4.33	1.04667	4.3
TRINITY_DN10979_c0_g1	2.491	1.31672	0.00121295	0.0175667	yes	up	33.73	63.16	35.78	180.69	56.82	120.23	44.2233	119.247
TRINITY_DN2422_c0_g1	2.208	1.14271	0.00121936	0.0175982	yes	up	22.79	19.38	16.64	62.71	27.64	55.6	19.6033	48.65
TRINITY_DN524_c0_g1	2.785	1.47754	0.00122334	0.0176237	yes	up	2.82	3.58	3.18	16.23	4.06	9.7	3.19333	9.99667
TRINITY_DN9796_c0_g1	3.16	1.65971	0.00122911	0.017647	yes	up	2.05	3.44	2.89	16.28	3.39	9.53	2.79333	9.73333
TRINITY_DN4687_c0_g1	2.691	1.42833	0.00123339	0.0176778	yes	up	1.58	2.97	1.91	9.38	2.8	6.73	2.15333	6.30333
TRINITY_DN1981_c0_g1	0.478	-1.06581	0.00124704	0.0178165	yes	down	6.79	6.74	6.2	2.72	4.56	3.07	6.57667	3.45
TRINITY_DN763_c0_g1	2.18	1.12423	0.00127574	0.0181908	yes	up	12.01	17.1	11.52	46.58	17.76	34.23	13.5433	32.8567
TRINITY_DN11516_c0_g1	2.473	1.30653	0.00127973	0.0182164	yes	up	2.99	5.32	3.28	15.34	5.19	10.62	3.86333	10.3833
TRINITY_DN3117_c0_g1	2.259	1.17567	0.00129493	0.0183698	yes	up	41.7	45.48	28.31	126.48	50.35	111.45	38.4967	96.0933
TRINITY_DN1231_c0_g1	2.868	1.52026	0.00131629	0.0185883	yes	up	14.02	13.5	10.42	59.02	14.13	45.57	12.6467	39.5733
TRINITY_DN5678_c0_g1	3.612	1.85278	0.001317	0.0185883	yes	up	0.61	0.61	0.53	3.47	1.03	2.62	0.583333	2.37333
TRINITY_DN1296_c0_g1	2.404	1.2654	0.00131703	0.0185883	yes	up	27.51	32.4	28.88	124.23	39.45	71.33	29.5967	78.3367
TRINITY_DN2867_c0_g1	3.244	1.6979	0.00132581	0.0186432	yes	up	1.79	2.02	2.26	12.75	2.41	7.19	2.02333	7.45
TRINITY_DN5294_c0_g1	3.881	1.95649	0.00132765	0.0186432	yes	up	1.74	1.38	1.95	11.31	1.71	8.77	1.69	7.26333
TRINITY_DN4241_c0_g1	2.645	1.40319	0.00133167	0.0186681	yes	up	4.04	6.41	4.67	22.98	6.02	18.31	5.04	15.77
TRINITY_DN3178_c0_g1	2.084	1.05948	0.00133993	0.0187207	yes	up	32.89	54.56	24.74	105.69	52.85	92.49	37.3967	83.6767
TRINITY_DN5814_c0_g1	2.393	1.25884	0.00136785	0.0190149	yes	up	1.36	1.8	1.33	6.21	2.62	3.02	1.49667	3.95
TRINITY_DN2100_c0_g1	2.995	1.58278	0.001375	0.0190507	yes	up	1.49	3.06	1.74	11.03	2.89	6.43	2.09667	6.78333
TRINITY_DN2314_c0_g1	2.392	1.25802	0.00138426	0.0191152	yes	up	2.03	2.14	2.55	7.21	3.32	7.61	2.24	6.04667
TRINITY_DN8418_c0_g1	0.324	-1.62456	0.00139865	0.0191698	yes	down	4.26	5.01	3.34	1.7	1.84	1.14	4.20333	1.56
TRINITY_DN3427_c0_g1	0.443	-1.17417	0.00139974	0.0191698	yes	down	42.37	42.03	19.79	20.33	10.71	19.39	34.73	16.81
TRINITY_DN7078_c0_g1	3.772	1.91529	0.00141405	0.0193297	yes	up	0.97	3.11	1.04	10.11	2.58	7.62	1.70667	6.77
TRINITY_DN2831_c0_g1	2.141	1.09797	0.00141607	0.0193297	yes	up	4.91	5.38	3.75	14.24	6.57	12.22	4.68	11.01
TRINITY_DN1933_c0_g1	2.919	1.54553	0.00141994	0.0193508	yes	up	13.89	11.41	11.66	64.67	14.75	42.52	12.32	40.6467
TRINITY_DN4815_c0_g1	2.57	1.36197	0.0014253	0.019392	yes	up	96.99	92.67	113	472.09	139.46	267.18	100.887	292.91
TRINITY_DN1779_c0_g1	2.515	1.33081	0.0014361	0.0194675	yes	up	14.78	17.36	17.04	74.61	21.61	42.33	16.3933	46.1833
TRINITY_DN5654_c0_g1	2.181	1.1251	0.00143672	0.0194675	yes	up	16.1	18.75	17.86	66.11	29.45	32.84	17.57	42.8
TRINITY_DN3393_c0_g1	2.319	1.21331	0.00145165	0.0195902	yes	up	32.06	41.43	25.54	134.77	39.07	121.99	33.01	98.61
TRINITY_DN9555_c0_g1	3.719	1.89506	0.00145558	0.0196115	yes	up	0.44	1.12	0.88	4.74	1.44	3.72	0.813333	3.3
TRINITY_DN9953_c0_g1	3.167	1.66292	0.00146637	0.0196853	yes	up	0.62	0.58	0.46	2.59	1.12	2.16	0.553333	1.95667
TRINITY_DN3898_c0_g1	2.234	1.15957	0.0014705	0.0196853	yes	up	2.72	2.83	2.67	9.63	3.23	8.51	2.74	7.12333
TRINITY_DN3881_c0_g1	2.258	1.17482	0.00147054	0.0196853	yes	up	88.17	96.19	71.43	316.22	110.82	213.47	85.2633	213.503
TRINITY_DN2992_c0_g1	2.686	1.42548	0.00147478	0.0197104	yes	up	27.77	28.97	18.97	113.78	29.95	82.07	25.2367	75.2667
TRINITY_DN12031_c0_g1	2.074	1.05252	0.00150392	0.0200353	yes	up	12.52	14.48	11.87	40.05	17.34	32.22	12.9567	29.87
TRINITY_DN4859_c0_g1	2.865	1.51863	0.00150934	0.0200724	yes	up	2.46	4.74	1.97	14.15	4.1	9.9	3.05667	9.38333
TRINITY_DN2495_c0_g1	2.215	1.14739	0.00153572	0.0203612	yes	up	59	110.18	55.58	247.21	99.64	189.05	74.92	178.633
TRINITY_DN12297_c0_g1	8.415	3.07302	0.00155609	0.0205686	yes	up	0.72	0.61	0.12	3.72	1.65	8.21	0.483333	4.52667
TRINITY_DN3972_c0_g1	3.143	1.6522	0.00155799	0.0205686	yes	up	9.8	7.8	7.66	47.9	9.32	32.68	8.42	29.9667
TRINITY_DN3838_c0_g1	3.358	1.74769	0.00155879	0.0205686	yes	up	5.13	5.21	7.21	42.14	7.39	17.35	5.85	22.2933
TRINITY_DN296_c0_g1	2.658	1.41032	0.0015643	0.0206085	yes	up	48.73	42.06	45.45	207.27	55.2	138.08	45.4133	133.517
TRINITY_DN3421_c0_g1	2.384	1.25348	0.00157634	0.0207017	yes	up	11.22	17.08	10.02	48.04	15.66	35.89	12.7733	33.1967
TRINITY_DN5710_c0_g1	0.216	-2.20762	0.00157892	0.0207027	yes	down	1.96	1.4	1.64	0.19	0.58	0.43	1.66667	0.4
TRINITY_DN10940_c0_g1	3.306	1.72502	0.00162522	0.0211763	yes	up	2.9	2.6	2.3	16.25	3.1	9.68	2.6	9.67667
TRINITY_DN1761_c0_g1	3.234	1.69346	0.00164428	0.0213911	yes	up	1.25	1.47	1.48	8.82	1.8	4.61	1.4	5.07667
TRINITY_DN3875_c0_g1	2.982	1.57614	0.00166291	0.0215763	yes	up	2.96	4.55	1.66	14.52	4	10.97	3.05667	9.83
TRINITY_DN4042_c0_g1	2.375	1.24809	0.00167297	0.0216389	yes	up	4.56	4.81	3.32	14.72	5.62	13.09	4.23	11.1433
TRINITY_DN5764_c0_g1	2.407	1.26696	0.00168795	0.0217549	yes	up	4.25	5.53	3.78	15.33	5.86	14.77	4.52	11.9867
TRINITY_DN3907_c0_g1	2.172	1.11874	0.00172275	0.0220512	yes	up	8.39	7.45	6.73	23.78	10.03	21.25	7.52333	18.3533
TRINITY_DN11995_c0_g1	0.069	-3.85461	0.00172354	0.0220512	yes	down	1.23	1.47	0.99	0	0.09	0.18	1.23	0.09
TRINITY_DN884_c0_g1	2.42	1.27522	0.00175146	0.0223654	yes	up	9.06	14.51	10.16	44.52	13.32	31.49	11.2433	29.7767
TRINITY_DN2026_c0_g1	0.417	-1.26326	0.00175627	0.0223925	yes	down	33.55	41.56	27.17	11.63	24.06	10.35	34.0933	15.3467
TRINITY_DN3454_c0_g1	0.483	-1.04962	0.00176445	0.0224622	yes	down	13.41	17.95	13.94	6.08	10.29	7.17	15.1	7.84667
TRINITY_DN6020_c0_g1	2.138	1.09647	0.00177456	0.0225239	yes	up	22.65	25.81	19.65	68.47	28.51	64.81	22.7033	53.93
TRINITY_DN5508_c0_g1	2.382	1.25212	0.00177742	0.0225239	yes	up	28.64	29.25	26.32	109.29	34.3	80.91	28.07	74.8333
TRINITY_DN2043_c0_g1	2.945	1.55809	0.00179207	0.022675	yes	up	19.87	42.84	24.66	143.93	30.83	102.87	29.1233	92.5433
TRINITY_DN1650_c0_g1	2.333	1.22198	0.00180949	0.0228606	yes	up	19.48	20.49	18.59	76.82	24.59	50.86	19.52	50.7567
TRINITY_DN5647_c0_g1	0.286	-1.80666	0.00183224	0.023113	yes	down	5.4	5.33	3.65	1.56	1.83	1.18	4.79333	1.52333
TRINITY_DN358_c0_g1	3.075	1.6205	0.00184573	0.0232344	yes	up	4.15	5.22	4.64	30.52	6.04	11.49	4.67	16.0167
TRINITY_DN7475_c0_g1	2.311	1.20849	0.00185408	0.0232794	yes	up	2.02	2.96	2.79	7.16	7.52	5.09	2.59	6.59
TRINITY_DN3746_c0_g1	2.333	1.22198	0.00185664	0.0232794	yes	up	37.21	35.41	31.33	133.79	43.5	94	34.65	90.43
TRINITY_DN3921_c0_g1	0.452	-1.14547	0.00186343	0.0232942	yes	down	83.92	116.03	114.89	32.43	75.7	47.25	104.947	51.7933
TRINITY_DN2445_c0_g1	2.077	1.05477	0.00186791	0.0233152	yes	up	308.02	354.62	271.61	999.65	391.71	715.47	311.417	702.277
TRINITY_DN4462_c0_g1	0.439	-1.1865	0.00187887	0.0234168	yes	down	4.38	5.13	4.41	1.82	2.72	2.02	4.64	2.18667
TRINITY_DN4617_c0_g1	2.774	1.47216	0.00188368	0.0234417	yes	up	3.78	3.23	3.44	17.01	4.41	11.37	3.48333	10.93
TRINITY_DN2153_c0_g1	2.187	1.12909	0.00189137	0.0235021	yes	up	151.2	213.76	136.84	644.52	205.48	467.71	167.267	439.237
TRINITY_DN3224_c0_g1	0.266	-1.90969	0.00189627	0.0235279	yes	down	3.73	3.17	4.52	0.74	1.52	1.12	3.80667	1.12667
TRINITY_DN4808_c0_g1	3.472	1.79561	0.00191766	0.0237577	yes	up	4.47	5.08	6.62	42.94	7.52	13.06	5.39	21.1733
TRINITY_DN5839_c0_g1	2.051	1.03653	0.0019205	0.0237577	yes	up	5.44	5.06	4.64	14.37	7.23	13.14	5.04667	11.58
TRINITY_DN1155_c0_g1	3.064	1.61552	0.00192711	0.023804	yes	up	6.01	5.91	5.66	40.7	6.6	17.55	5.86	21.6167
TRINITY_DN2457_c0_g1	2.631	1.39562	0.00194266	0.0239299	yes	up	19.66	19.21	16.44	84.19	21.16	59.63	18.4367	54.9933
TRINITY_DN3863_c0_g1	2.255	1.17331	0.00194307	0.0239299	yes	up	3.06	2.77	3.41	9.4	4.86	9.38	3.08	7.88
TRINITY_DN2507_c0_g1	2.689	1.42702	0.00194633	0.0239347	yes	up	48.21	38.32	42.9	196.63	50.71	147.02	43.1433	131.453
TRINITY_DN2211_c0_g1	2.71	1.43807	0.00195937	0.0240594	yes	up	24.81	20.32	26.54	116.28	30.05	75.07	23.89	73.8
TRINITY_DN3481_c0_g1	3.57	1.83585	0.00197073	0.0241395	yes	up	1.24	0.97	1.35	8.04	1.56	5.01	1.18667	4.87
TRINITY_DN6539_c0_g2	3.104	1.6342	0.0019717	0.0241395	yes	up	2.42	2.21	2.69	15.68	3.28	6.82	2.44	8.59333
TRINITY_DN1051_c0_g1	5.16	2.36726	0.00198216	0.0242319	yes	up	0.13	0.63	0.45	3.58	1.08	2.07	0.403333	2.24333
TRINITY_DN3158_c0_g1	2.566	1.35963	0.00199642	0.0243704	yes	up	7.44	10.77	8.15	38.7	10.15	25.69	8.78667	24.8467
TRINITY_DN4182_c0_g1	2.47	1.30451	0.00201842	0.0245724	yes	up	8.06	5.57	6.25	23.9	6.72	14.92	6.62667	15.18
TRINITY_DN3095_c0_g1	3.172	1.66534	0.00202484	0.0246089	yes	up	6.62	7.38	5.34	36.59	5.84	24.93	6.44667	22.4533
TRINITY_DN2037_c0_g1	3.505	1.80931	0.00203697	0.0246958	yes	up	3.48	3.56	3.34	16.14	3.79	7.92	3.46	9.28333
TRINITY_DN2104_c0_g1	2.36	1.2385	0.00204713	0.0247712	yes	up	5.07	3.54	3.9	14.65	6.33	12.59	4.17	11.19
TRINITY_DN3002_c0_g1	2.601	1.3789	0.00206321	0.0248933	yes	up	4.08	3.68	4.28	17.74	5.2	12.47	4.01333	11.8033
TRINITY_DN8058_c0_g1	3.038	1.60319	0.0020759	0.0250101	yes	up	1.66	2.37	2.04	11.33	2.56	6.59	2.02333	6.82667
TRINITY_DN1975_c0_g1	2.178	1.12292	0.00208676	0.0250683	yes	up	19.76	53.74	25.15	104.08	54.19	68.92	32.8833	75.73
TRINITY_DN11958_c0_g1	3.998	1.99932	0.00209906	0.0251466	yes	up	0.49	0.31	0.55	3.43	1.12	1.66	0.45	2.07
TRINITY_DN0_c0_g2	2.682	1.42343	0.00210694	0.0252015	yes	up	25.05	30.82	31.25	148.52	34.69	80.47	29.04	87.8933
TRINITY_DN3896_c0_g1	2.915	1.54336	0.00213692	0.0253974	yes	up	3.92	3.06	3.48	18.05	4.11	12.44	3.48667	11.5333
TRINITY_DN4099_c0_g2	3.099	1.63174	0.0021386	0.0253974	yes	up	2.27	4.18	3.35	20.15	4.22	9.08	3.26667	11.15
TRINITY_DN5404_c0_g1	2.651	1.40672	0.00217548	0.0257385	yes	up	1.01	1.35	1.56	5.19	2.05	4.33	1.30667	3.85667
TRINITY_DN9272_c0_g2	3.909	1.96667	0.00219272	0.0258554	yes	up	0.73	2.01	1.04	9.67	1.51	4.7	1.26	5.29333
TRINITY_DN3332_c0_g1	2.403	1.26458	0.00220613	0.02594	yes	up	7.69	7.59	9.54	35.46	11.49	20.26	8.27333	22.4033
TRINITY_DN3130_c0_g1	0.372	-1.4284	0.00224218	0.0262185	yes	down	9.5	4.65	10.32	3.14	3.45	3.96	8.15667	3.51667
TRINITY_DN4002_c0_g1	2.234	1.15966	0.00226667	0.026436	yes	up	24.08	21.59	21.97	85.64	30.8	53.6	22.5467	56.68
TRINITY_DN10390_c0_g1	2.155	1.10747	0.00229366	0.0266674	yes	up	3.98	5.33	2.79	13.04	7.34	8.1	4.03333	9.49333
TRINITY_DN1240_c0_g1	2.665	1.41417	0.00230207	0.0267278	yes	up	14.1	14.15	12.35	68.76	16.06	36.22	13.5333	40.3467
TRINITY_DN2509_c0_g1	0.469	-1.09139	0.00232313	0.0269347	yes	down	5.61	9.52	6.24	3.43	4.41	3.41	7.12333	3.75
TRINITY_DN1746_c0_g1	2.9	1.53583	0.00235292	0.0272042	yes	up	9.87	10.49	8.82	49.82	9.8	35.95	9.72667	31.8567
TRINITY_DN7722_c0_g1	2.048	1.03415	0.00235645	0.0272072	yes	up	2.1	1.96	2.04	6.1	3.12	4.78	2.03333	4.66667
TRINITY_DN1942_c0_g1	3.023	1.59585	0.00236979	0.0273232	yes	up	3.95	4.41	3.35	23.32	4.24	11.88	3.90333	13.1467
TRINITY_DN5312_c0_g1	2.902	1.53691	0.00237557	0.027333	yes	up	35.93	28.2	30.78	185.08	36.25	115.01	31.6367	112.113
TRINITY_DN1198_c0_g1	2.35	1.23247	0.00238554	0.0273909	yes	up	9.39	10.29	10.29	42.06	13.1	23.6	9.99	26.2533
TRINITY_DN2479_c0_g1	2.78	1.47489	0.00239353	0.027397	yes	up	3.23	3.18	2.98	16.91	3.93	8.54	3.13	9.79333
TRINITY_DN5577_c0_g1	3.227	1.69008	0.00240815	0.0274608	yes	up	0.78	1.92	1.03	7.22	1.57	4.18	1.24333	4.32333
TRINITY_DN3156_c0_g1	2.697	1.43143	0.00241253	0.0274731	yes	up	18.11	47.42	15.87	112	36.04	82.92	27.1333	76.9867
TRINITY_DN4935_c0_g1	2.217	1.14869	0.00247289	0.0279309	yes	up	2.66	3.13	3.14	7.59	5.64	8.92	2.97667	7.38333
TRINITY_DN1176_c0_g1	2.742	1.45539	0.00250154	0.0282162	yes	up	13.52	10.96	14.84	66.35	16.05	40.28	13.1067	40.8933
TRINITY_DN2677_c0_g1	2.164	1.11396	0.00251936	0.0283786	yes	up	18.89	15.24	13.69	52.44	21.66	42	15.94	38.7
TRINITY_DN2297_c0_g1	2.296	1.19939	0.00253658	0.0284446	yes	up	55.76	55.59	38.68	179.51	59.95	143.28	50.01	127.58
TRINITY_DN4228_c0_g1	3	1.58498	0.00253786	0.0284446	yes	up	1.06	3.36	1.65	9.58	3.15	6.59	2.02333	6.44
TRINITY_DN910_c0_g1	0.499	-1.0038	0.00254911	0.0284446	yes	down	47.06	79.19	53.85	25.41	45.27	25.53	60.0333	32.07
TRINITY_DN2401_c0_g1	3.182	1.67004	0.00255083	0.0284446	yes	up	4.04	4.41	4.46	29.23	5.27	11.27	4.30333	15.2567
TRINITY_DN4288_c0_g1	2.775	1.47259	0.0025564	0.0284446	yes	up	1.19	2.2	1	6.26	1.82	5.04	1.46333	4.37333
TRINITY_DN473_c0_g1	0.392	-1.35113	0.00255943	0.0284446	yes	down	32.55	42.36	35.21	15.23	23.15	8.87	36.7067	15.75
TRINITY_DN213_c0_g1	2.071	1.05056	0.00258987	0.0286683	yes	up	52.65	63.5	55.72	190.11	73.52	110.56	57.29	124.73
TRINITY_DN3243_c0_g1	0.476	-1.07067	0.00258991	0.0286683	yes	down	45.26	48.53	51.09	18.63	36.7	20.9	48.2933	25.41
TRINITY_DN3289_c0_g1	2.376	1.24858	0.0026039	0.0287849	yes	up	1.88	3.39	2.11	9.53	3.22	6.5	2.46	6.41667
TRINITY_DN573_c0_g1	2.654	1.40821	0.00261288	0.0288458	yes	up	8.92	22.28	8.61	51.91	15.89	43.74	13.27	37.18
TRINITY_DN4509_c0_g1	0.467	-1.09751	0.00267795	0.0294468	yes	down	14.57	12.64	13.78	4.97	9.54	6.77	13.6633	7.09333
TRINITY_DN6990_c0_g1	138.571	7.11448	0.00272454	0.02986	yes	up	0	0	0	0.56	8.21	0	0	2.92333
TRINITY_DN11532_c0_g1	3.071	1.61893	0.0027299	0.02986	yes	up	1.45	1.46	1.35	8.04	1.72	4.91	1.42	4.89
TRINITY_DN5985_c0_g1	0.372	-1.4271	0.00273562	0.0298834	yes	down	1.27	1.53	1.14	0.5	0.75	0.34	1.31333	0.53
TRINITY_DN4999_c0_g4	3.571	1.83653	0.00274544	0.029912	yes	up	1.38	1.57	1.58	12.06	1.5	4.62	1.51	6.06
TRINITY_DN10900_c0_g1	4.397	2.13653	0.00277689	0.0301756	yes	up	0.34	0.48	0.34	2.49	0.73	2.39	0.386667	1.87
TRINITY_DN4850_c0_g1	3.377	1.75594	0.00278341	0.0302069	yes	up	0.59	0.74	0.62	3.19	0.84	3.3	0.65	2.44333
TRINITY_DN719_c0_g1	2.142	1.09927	0.00279261	0.0302279	yes	up	15.43	16.39	11.28	46.04	17.69	38.46	14.3667	34.0633
TRINITY_DN7109_c0_g1	8.066	3.01186	0.00280414	0.0303131	yes	up	0.16	0.04	0.16	2.15	0.33	0.98	0.12	1.15333
TRINITY_DN9208_c0_g1	2.275	1.18556	0.00285847	0.0308603	yes	up	1.18	1.09	0.75	2.83	1.97	2.82	1.00667	2.54
TRINITY_DN2070_c0_g1	2.565	1.35889	0.00287845	0.0309444	yes	up	12.12	13.57	8.9	13.84	9.34	11.01	11.53	11.3967
TRINITY_DN2967_c0_g2	2.112	1.07828	0.00288114	0.0309444	yes	up	5.93	6.61	4.7	18.59	7.71	13.99	5.74667	13.43
TRINITY_DN6539_c0_g1	2.483	1.31212	0.00291936	0.031128	yes	up	2.82	2.76	3.39	5.9	9.54	9.51	2.99	8.31667
TRINITY_DN4089_c0_g1	2.566	1.35924	0.00292137	0.031128	yes	up	5.09	5.41	5.18	24.46	6.27	14.35	5.22667	15.0267
TRINITY_DN256_c0_g1	3.326	1.73377	0.00292156	0.031128	yes	up	76.65	62.19	76.39	509.12	69.66	235.17	71.7433	271.317
TRINITY_DN2486_c0_g1	2.38	1.2509	0.00292822	0.0311283	yes	up	20.15	27.8	16.82	84.3	24.12	60.37	21.59	56.2633
TRINITY_DN11163_c0_g1	0.323	-1.62884	0.00293317	0.0311411	yes	down	2.29	4.47	2.09	1.3	1.14	0.62	2.95	1.02
TRINITY_DN5305_c0_g3	0.316	-1.66229	0.00293912	0.0311644	yes	down	3.89	5.33	2.7	0.87	2	1.16	3.97333	1.34333
TRINITY_DN3641_c0_g1	2.487	1.3146	0.00294577	0.0311951	yes	up	95.04	141.4	94.02	472.98	115.87	353.73	110.153	314.193
TRINITY_DN1394_c0_g1	0.422	-1.2443	0.00296306	0.0312981	yes	down	38.27	42.06	39.21	11.53	29.76	13.82	39.8467	18.37
TRINITY_DN4912_c0_g1	2.011	1.00812	0.00296679	0.0312981	yes	up	4.33	4.51	4.15	9.39	10.88	8.8	4.33	9.69
TRINITY_DN2181_c0_g1	2.068	1.0482	0.00298995	0.0314228	yes	up	11.27	15.21	10.28	42.27	16.6	24.53	12.2533	27.8
TRINITY_DN1877_c0_g1	2.428	1.27983	0.00300842	0.031577	yes	up	39.28	37.13	26.07	138.67	39.35	103.39	34.16	93.8033
TRINITY_DN4551_c0_g1	2.774	1.47195	0.00303515	0.0317693	yes	up	9.14	21.99	11.35	68.54	15.69	42.1	14.16	42.11
TRINITY_DN2619_c0_g1	2.083	1.0586	0.0030382	0.0317693	yes	up	108.66	99.65	81.86	285.73	124.7	292.63	96.7233	234.353
TRINITY_DN2517_c0_g1	2.727	1.4474	0.00306324	0.0319908	yes	up	10.87	8.85	12.38	56.06	13.3	30.15	10.7	33.17
TRINITY_DN5247_c0_g1	3.265	1.70697	0.00308408	0.0321617	yes	up	0.47	0.84	0.66	3.72	0.76	2.6	0.656667	2.36
TRINITY_DN4999_c0_g1	11.073	3.46893	0.00311112	0.0323235	yes	up	0.06	0.23	0.06	2.02	0.35	1.73	0.116667	1.36667
TRINITY_DN5471_c0_g1	2.915	1.54341	0.00311453	0.0323235	yes	up	1.78	1.92	1.05	7.68	2.24	5.4	1.58333	5.10667
TRINITY_DN2501_c0_g1	2.422	1.27593	0.00318514	0.032892	yes	up	63.17	63.52	48.97	228.16	63.28	181.96	58.5533	157.8
TRINITY_DN1332_c0_g1	2.162	1.11217	0.00321924	0.0330737	yes	up	44.25	51.35	36.82	160.12	54.31	100.27	44.14	104.9
TRINITY_DN9553_c0_g1	136.547	7.09326	0.00322223	0.0330737	yes	up	0	0	0	0.45	8.82	0	0	3.09
TRINITY_DN4513_c0_g1	3.96	1.98556	0.0032847	0.0335248	yes	up	1.28	7.89	1.37	23.06	6.02	12.93	3.51333	14.0033
TRINITY_DN440_c0_g1	2.425	1.27806	0.00328674	0.0335248	yes	up	116.93	149.62	114.66	508.77	131.4	402.86	127.07	347.677
TRINITY_DN3655_c0_g1	2.375	1.24812	0.00330192	0.0336383	yes	up	31.95	52.14	29.89	141.83	41.29	112.14	37.9933	98.42
TRINITY_DN7290_c1_g1	2.456	1.29649	0.00333499	0.0339336	yes	up	2.36	4.11	2.35	12.01	3.55	7.96	2.94	7.84
TRINITY_DN4535_c0_g2	2.816	1.49389	0.00334675	0.0339951	yes	up	1.41	2.26	1.37	8.12	1.72	5.8	1.68	5.21333
TRINITY_DN3566_c0_g2	2.409	1.26865	0.00335001	0.0339951	yes	up	9	8.93	8.06	34.54	10.02	24.94	8.66333	23.1667
TRINITY_DN10838_c0_g1	0.492	-1.02209	0.0033533	0.0339951	yes	down	20.97	25.51	20.55	9.13	16.7	10.34	22.3433	12.0567
TRINITY_DN10928_c0_g1	2.865	1.51841	0.00335761	0.0339973	yes	up	2.91	3.72	3.55	19.58	3.75	9.19	3.39333	10.84
TRINITY_DN83_c0_g1	2.391	1.2574	0.00336365	0.0340037	yes	up	7.68	10.7	8.18	43.97	11.48	18.53	8.85333	24.66
TRINITY_DN5278_c0_g1	2.537	1.34332	0.00337051	0.0340037	yes	up	1.61	2.39	1.91	8.84	2.4	5.28	1.97	5.50667
TRINITY_DN10419_c0_g1	3.072	1.6194	0.00338855	0.0341442	yes	up	0.81	0.47	0.59	2.18	1.57	2.79	0.623333	2.18
TRINITY_DN2101_c0_g1	2.099	1.06979	0.00340092	0.0341861	yes	up	60.4	62.03	68.08	217.49	81.34	148.14	63.5033	148.99
TRINITY_DN6463_c0_g2	3.75	1.90694	0.00344832	0.0345789	yes	up	0.47	1.12	0.36	4.55	1.04	2.18	0.65	2.59
TRINITY_DN857_c0_g1	2.313	1.20952	0.00346299	0.0346759	yes	up	4.59	7.42	4.9	22.91	6.84	13.93	5.63667	14.56
TRINITY_DN4296_c0_g1	2.131	1.09127	0.00346634	0.0346759	yes	up	16.1	18.15	16.66	63.03	22.56	35.24	16.97	40.2767
TRINITY_DN11616_c0_g1	141.77	7.14741	0.00347438	0.0347145	yes	up	0	0	0	0.28	8.85	0	0	3.04333
TRINITY_DN311_c0_g2	2.85	1.51095	0.00349646	0.0348932	yes	up	10.44	9.02	9.11	54.91	10.68	26.45	9.52333	30.68
TRINITY_DN3780_c0_g1	2.771	1.47026	0.0035379	0.0350961	yes	up	0.97	1.22	1.24	5.68	1.29	3.63	1.14333	3.53333
TRINITY_DN4985_c0_g1	2.149	1.10394	0.00354341	0.0351089	yes	up	17.3	23.91	18.05	66.72	23.09	50.98	19.7533	46.93
TRINITY_DN3504_c0_g1	2.494	1.31862	0.00356602	0.0352908	yes	up	19.91	37.34	17.61	101.43	27.81	72.35	24.9533	67.1967
TRINITY_DN1780_c0_g1	2.719	1.44329	0.00359757	0.0355185	yes	up	41.25	26.63	29.55	140.61	35.69	126.21	32.4767	100.837
TRINITY_DN155_c0_g1	2.234	1.15948	0.00361996	0.0356162	yes	up	181.24	169.3	124.99	622.22	192.25	486.42	158.51	433.63
TRINITY_DN11704_c0_g1	0.294	-1.76515	0.00362303	0.0356162	yes	down	16.33	6.64	14.19	2.78	5.8	4.06	12.3867	4.21333
TRINITY_DN7434_c0_g1	2.707	1.43663	0.0036246	0.0356162	yes	up	0.95	1.68	1.07	6.04	2.06	2.74	1.23333	3.61333
TRINITY_DN1100_c0_g1	2.322	1.21539	0.00363702	0.035696	yes	up	64.68	59.39	58.35	230.5	70.82	140.38	60.8067	147.233
TRINITY_DN3819_c0_g1	2.209	1.14358	0.00365908	0.0358702	yes	up	4.96	7.23	5.19	20.27	6.77	15.12	5.79333	14.0533
TRINITY_DN3568_c0_g1	2.488	1.31519	0.00368345	0.0360241	yes	up	6.06	5.82	4.32	21.36	6.12	17.57	5.4	15.0167
TRINITY_DN4093_c0_g1	3.193	1.67495	0.00369254	0.0360282	yes	up	1.65	1.78	1.37	8.9	1.5	6.56	1.6	5.65333
TRINITY_DN2880_c0_g1	2.733	1.45044	0.00373222	0.0362876	yes	up	7.93	9.22	5.59	33.12	7.98	27.56	7.58	22.8867
TRINITY_DN10351_c0_g1	2.353	1.23477	0.00376752	0.0365689	yes	up	7.52	7.7	5.34	24.1	7.9	21.79	6.85333	17.93
TRINITY_DN1090_c0_g1	2.584	1.36962	0.00376994	0.0365689	yes	up	35.93	34.85	35.7	167.41	37.7	104.69	35.4933	103.267
TRINITY_DN12126_c0_g1	2.182	1.12584	0.00379015	0.0366401	yes	up	12.71	15.17	10.12	44.64	15.33	31.72	12.6667	30.5633
TRINITY_DN3447_c0_g1	0.402	-1.3151	0.00385056	0.0370508	yes	down	6.18	9.23	5.99	1.63	6.24	5.71	7.13333	4.52667
TRINITY_DN3858_c0_g1	2.768	1.46889	0.00385346	0.0370508	yes	up	11.59	25.18	13.94	82.92	17.14	51.59	16.9033	50.55
TRINITY_DN5628_c0_g1	2.118	1.08245	0.00385528	0.0370508	yes	up	10.65	8.88	9.71	30.64	12.57	26.67	9.74667	23.2933
TRINITY_DN2015_c0_g1	0.404	-1.30585	0.00387619	0.037123	yes	down	162.67	127.29	134.68	52.58	109.9	35.01	141.547	65.83
TRINITY_DN2201_c0_g1	2.767	1.46809	0.00391857	0.0373457	yes	up	9.49	11.89	10.25	42.3	13.75	21.07	10.5433	25.7067
TRINITY_DN778_c0_g1	3.001	1.58535	0.00392138	0.0373457	yes	up	9.5	8.69	5.64	41.97	7.61	30.33	7.94333	26.6367
TRINITY_DN553_c0_g1	2.238	1.16219	0.00392191	0.0373457	yes	up	7.92	8.65	5.86	26.41	8.83	20.49	7.47667	18.5767
TRINITY_DN1522_c0_g1	2.273	1.18463	0.0039537	0.0375853	yes	up	3.36	5.38	3.28	13.46	4.71	11.43	4.00667	9.86667
TRINITY_DN4397_c0_g1	0.466	-1.10276	0.00395611	0.0375853	yes	down	1120.35	2987.9	1060.45	713.26	1074.21	721.68	1722.9	836.383
TRINITY_DN4704_c0_g1	0.376	-1.41216	0.00397068	0.0375921	yes	down	10.78	8.48	13.09	2.81	7.24	3.55	10.7833	4.53333
TRINITY_DN2011_c0_g1	3.306	1.72518	0.00397778	0.0375921	yes	up	2.79	4.09	3.6	24.66	3.27	10.62	3.49333	12.85
TRINITY_DN7650_c0_g1	134.524	7.07171	0.00397944	0.0375921	yes	up	0	0	0	0.24	7.02	0	0	2.42
TRINITY_DN9217_c0_g1	134.524	7.07171	0.00397944	0.0375921	yes	up	0	0	0	0.31	9.13	0	0	3.14667
TRINITY_DN8443_c0_g1	125.677	6.97358	0.00399749	0.037677	yes	up	0	0	0	1.34	22.77	0	0	8.03667
TRINITY_DN4108_c0_g1	2.564	1.3583	0.00404472	0.0378269	yes	up	1.39	1.17	1.14	7.11	1.51	3.36	1.23333	3.99333
TRINITY_DN11441_c0_g1	3.13	1.64603	0.00405106	0.0378269	yes	up	2.14	4.97	1.8	17.15	3.34	9.13	2.97	9.87333
TRINITY_DN4295_c0_g1	2.693	1.42931	0.0040525	0.0378269	yes	up	31.18	19.96	21.34	98.86	26.18	97.76	24.16	74.2667
TRINITY_DN2147_c0_g1	2.18	1.12428	0.0040589	0.0378269	yes	up	8.13	13.9	10.36	39.61	13.28	24.37	10.7967	25.7533
TRINITY_DN1120_c0_g1	2.01	1.00705	0.00409146	0.0380561	yes	up	8.69	12.36	6.03	21.92	11.8	24.65	9.02667	19.4567
TRINITY_DN2305_c0_g1	2.045	1.03242	0.00409265	0.0380561	yes	up	17.93	19.41	13.77	50.47	20.06	45.17	17.0367	38.5667
TRINITY_DN3890_c0_g1	2.214	1.14695	0.00412848	0.0383464	yes	up	3.83	4.98	5.38	17.02	6.1	11.98	4.73	11.7
TRINITY_DN3884_c0_g1	2.109	1.07675	0.00413798	0.0383918	yes	up	5.57	8.42	6.25	24.57	8.78	13.46	6.74667	15.6033
TRINITY_DN5068_c0_g1	3.849	1.94437	0.00417139	0.0386586	yes	up	0.56	1.76	1.25	9.26	1.22	4.41	1.19	4.96333
TRINITY_DN2062_c0_g1	0.469	-1.09346	0.00418026	0.0386653	yes	down	40.79	47.92	43.95	17.45	35.8	15.13	44.22	22.7933
TRINITY_DN5661_c0_g1	2.227	1.15542	0.0041929	0.0387284	yes	up	2.48	2.23	2.75	5.98	7.04	5.68	2.48667	6.23333
TRINITY_DN9435_c0_g1	0.349	-1.51821	0.00421621	0.0389005	yes	down	16.18	12.31	19.8	3.95	10.47	4.54	16.0967	6.32
TRINITY_DN3685_c0_g1	2.03	1.02175	0.00422505	0.0389195	yes	up	47.71	39.07	30.93	115.54	51.3	99.84	39.2367	88.8933
TRINITY_DN4903_c0_g1	2.364	1.24124	0.00423084	0.0389195	yes	up	18.21	17.8	12.81	60.39	17.67	50.47	16.2733	42.8433
TRINITY_DN5141_c0_g2	2.156	1.10847	0.00424486	0.0389487	yes	up	1.39	2.9	1.3	5.11	2.75	4.98	1.86333	4.28
TRINITY_DN10064_c0_g1	0.275	-1.86169	0.00425994	0.039044	yes	down	10.2	10.05	8.81	1.65	4.17	3.11	9.68667	2.97667
TRINITY_DN4685_c0_g2	2.211	1.14483	0.00426531	0.0390501	yes	up	4.59	10.89	3.74	12.73	10.06	16.4	6.40667	13.0633
TRINITY_DN3023_c0_g1	2.042	1.02972	0.00427324	0.039076	yes	up	5.3	4.03	4.2	13.5	6.71	11	4.51	10.4033
TRINITY_DN11545_c0_g1	2.187	1.12877	0.00427754	0.039076	yes	up	3.31	3.39	1.88	8.74	4.24	7.72	2.86	6.9
TRINITY_DN10383_c0_g1	0.47	-1.08779	0.00428309	0.0390837	yes	down	150.8	110.29	171.37	50.09	94.43	85.67	144.153	76.73
TRINITY_DN5000_c0_g1	2.301	1.2022	0.00432179	0.0393254	yes	up	2.04	3.12	2.24	9.64	3	6.03	2.46667	6.22333
TRINITY_DN2658_c0_g1	2.494	1.3182	0.00435627	0.0394915	yes	up	16.94	19.24	20.85	95.19	25.38	39.06	19.01	53.21
TRINITY_DN1655_c0_g1	3.367	1.75163	0.00436298	0.0395092	yes	up	1	1.12	1.04	6.85	1.07	4.05	1.05333	3.99
TRINITY_DN5786_c0_g1	2.326	1.21803	0.00440066	0.0397206	yes	up	0.7	1.03	0.76	3.17	1.11	2.11	0.83	2.13
TRINITY_DN3626_c0_g1	3.277	1.71254	0.00446481	0.0402033	yes	up	1.02	3.2	1.47	12.86	2.47	4.45	1.89667	6.59333
TRINITY_DN2065_c0_g1	2.37	1.24489	0.0045133	0.0404942	yes	up	24.41	22.81	20.89	84.98	24.25	71.9	22.7033	60.3767
TRINITY_DN2690_c0_g1	3.04	1.60397	0.00451859	0.0404942	yes	up	1.14	2.9	0.87	8.15	2.3	5.28	1.63667	5.24333
TRINITY_DN9857_c0_g1	2.793	1.48189	0.00452046	0.0404942	yes	up	5.69	6.45	3.67	23.8	5.2	19.81	5.27	16.27
TRINITY_DN1211_c0_g1	2.057	1.04083	0.00452795	0.0405176	yes	up	54.02	69.16	50.47	185.74	70.15	127.07	57.8833	127.653
TRINITY_DN4146_c0_g2	2.191	1.13171	0.00453716	0.0405563	yes	up	4.01	4.08	3.66	12.63	4.79	11.36	3.91667	9.59333
TRINITY_DN2511_c0_g1	2.254	1.17238	0.00454865	0.0406154	yes	up	30.22	32.75	23.66	106.91	31.87	77.76	28.8767	72.18
TRINITY_DN6258_c0_g1	2.472	1.3054	0.00456221	0.0406788	yes	up	12.25	7.81	7.91	36.38	11.67	30.69	9.32333	26.2467
TRINITY_DN3577_c0_g1	2.193	1.13308	0.00457003	0.0406788	yes	up	14.38	22.15	9.54	49.56	19.17	40.58	15.3567	36.4367
TRINITY_DN5339_c0_g2	109.792	6.77862	0.00458021	0.0406788	yes	up	0	0	0	1.17	10.36	0	0	3.84333
TRINITY_DN6031_c0_g1	2.461	1.29907	0.00460019	0.0407734	yes	up	5.8	7.87	4.12	23.66	6.52	17.68	5.93	15.9533
TRINITY_DN3688_c0_g1	2.056	1.03992	0.00460068	0.0407734	yes	up	2.77	2.47	2.97	6.05	7.91	4.9	2.73667	6.28667
TRINITY_DN478_c0_g1	2.513	1.32961	0.00462336	0.040916	yes	up	8.45	15.36	8.32	46.53	11.16	34.52	10.71	30.7367
TRINITY_DN1728_c0_g1	2.113	1.07951	0.00463318	0.0409305	yes	up	21.88	33.32	18.26	85.76	28.9	58.76	24.4867	57.8067
TRINITY_DN7780_c0_g1	2.67	1.41675	0.00467032	0.0411711	yes	up	0.44	0.43	0.71	2.15	1.05	1.6	0.526667	1.6
TRINITY_DN737_c0_g1	2.113	1.07931	0.00468178	0.0412285	yes	up	17.34	26.89	20.73	67.41	24.1	54.72	21.6533	48.7433
TRINITY_DN10363_c0_g1	2.511	1.32851	0.00474296	0.0414916	yes	up	3.71	6.24	3.42	18.67	4.7	13.07	4.45667	12.1467
TRINITY_DN9657_c0_g1	125.465	6.97114	0.00474661	0.0414916	yes	up	0	0	0	0.27	7.44	0	0	2.57
TRINITY_DN1303_c0_g1	0.42	-1.25271	0.00477649	0.041709	yes	down	3647.96	9275.06	4408.22	1522.36	4016.86	2082.5	5777.08	2540.57
TRINITY_DN1882_c0_g1	2.399	1.26229	0.00482991	0.042087	yes	up	30.8	32.08	21.83	115.45	29.76	80.15	28.2367	75.12
TRINITY_DN10469_c0_g1	2.547	1.34893	0.00486271	0.0422842	yes	up	6.51	7.94	5.17	30.28	7.86	17.39	6.54	18.51
TRINITY_DN2638_c0_g1	2.502	1.32325	0.00487065	0.0422963	yes	up	32.65	33.79	29.4	138.2	31.12	100.43	31.9467	89.9167
TRINITY_DN3622_c0_g1	2.524	1.33546	0.00487942	0.0422963	yes	up	2.3	3.22	2.34	8.71	2.88	6.5	2.62	6.03
TRINITY_DN5051_c0_g1	3.005	1.58733	0.00488313	0.0422963	yes	up	0.76	1.53	0.94	5.81	1.2	3.53	1.07667	3.51333
TRINITY_DN4835_c0_g2	2.498	1.32072	0.00488446	0.0422963	yes	up	2.43	2.33	2.61	10.43	2.74	7.58	2.45667	6.91667
TRINITY_DN4706_c0_g1	3.146	1.65366	0.00489415	0.0423362	yes	up	1.4	4.48	1.92	16.36	3.36	6.22	2.6	8.64667
TRINITY_DN7223_c0_g1	3.238	1.6951	0.00491275	0.0424529	yes	up	0.93	1.1	1.09	7.18	1.11	3.07	1.04	3.78667
TRINITY_DN362_c0_g1	2.595	1.37592	0.00493052	0.0425622	yes	up	7.55	6.08	6.3	31.77	7.18	19.75	6.64333	19.5667
TRINITY_DN6463_c0_g1	4.657	2.21942	0.00496012	0.0426848	yes	up	0.2	0.32	0.54	3.01	0.97	1.64	0.353333	1.87333
TRINITY_DN1328_c0_g1	2.019	1.01376	0.00497428	0.0427623	yes	up	782.36	619.7	530.28	1895.65	814.33	1672.74	644.113	1460.91
TRINITY_DN7007_c0_g1	2.276	1.18636	0.00502066	0.0430078	yes	up	2.31	4.55	2.81	11.66	4	8.18	3.22333	7.94667
TRINITY_DN1288_c0_g1	2.413	1.2707	0.00502352	0.0430078	yes	up	9.28	6.3	8.56	33.34	9.86	23.28	8.04667	22.16
TRINITY_DN1734_c0_g2	2.43	1.2812	0.00504248	0.0431257	yes	up	5.16	6	4.18	23.57	5.91	11.93	5.11333	13.8033
TRINITY_DN8457_c0_g1	3.012	1.59063	0.00504891	0.0431363	yes	up	0.96	1.66	1.02	6.42	1.53	4.02	1.21333	3.99
TRINITY_DN3067_c0_g2	2.819	1.49497	0.00506557	0.0432342	yes	up	0.64	0.67	0.42	2.68	0.78	1.92	0.576667	1.79333
TRINITY_DN7528_c0_g2	136.121	7.08875	0.0050824	0.0433333	yes	up	0	0	0	0.18	10.59	0	0	3.59
TRINITY_DN9981_c0_g1	0.252	-1.98582	0.00510728	0.0433596	yes	down	10.09	11.38	20.01	1.36	6.73	3.68	13.8267	3.92333
TRINITY_DN9509_c0_g1	2.218	1.14906	0.00512746	0.0434501	yes	up	5.78	10.99	5.9	27.58	9.91	16.97	7.55667	18.1533
TRINITY_DN3748_c0_g1	3.051	1.60918	0.00513444	0.043465	yes	up	1.77	4.15	2.43	17.45	2.87	7.21	2.78333	9.17667
TRINITY_DN7631_c0_g1	2.233	1.1588	0.00517554	0.0437683	yes	up	2.95	2.8	2.16	9.3	3.73	6.72	2.63667	6.58333
TRINITY_DN4897_c0_g1	0.454	-1.13863	0.00520001	0.043887	yes	down	15.97	9.43	12.54	5.6	7.7	6.26	12.6467	6.52
TRINITY_DN1267_c0_g1	2.136	1.09481	0.00520014	0.043887	yes	up	4.36	6.18	4.13	13.44	5.62	15.36	4.89	11.4733
TRINITY_DN4875_c0_g1	2.675	1.41971	0.00523223	0.0440685	yes	up	7.74	14.11	8.71	54.47	11.24	23.32	10.1867	29.6767
TRINITY_DN1501_c0_g1	2.566	1.35961	0.00526494	0.0442345	yes	up	76.98	54.76	50.03	266.04	63.68	198.87	60.59	176.197
TRINITY_DN7385_c0_g1	0.403	-1.31114	0.00526645	0.0442345	yes	down	20.99	16.74	27.62	6.1	14.82	8.74	21.7833	9.88667
TRINITY_DN4457_c0_g1	2.177	1.12246	0.00526791	0.0442345	yes	up	4.82	5.27	3.83	16.02	5.31	12.26	4.64	11.1967
TRINITY_DN3624_c0_g1	2.32	1.21438	0.0052932	0.0443549	yes	up	35.31	69.77	34.41	174.76	50.82	123.71	46.4967	116.43
TRINITY_DN7453_c0_g1	3.464	1.79243	0.00531352	0.0444268	yes	up	2.91	1.97	1.06	11.99	2.25	8.95	1.98	7.73
TRINITY_DN9389_c0_g2	0.299	-1.74247	0.00531753	0.0444268	yes	down	2.5	2.72	2.81	1.47	0.79	0.45	2.67667	0.903333
TRINITY_DN1971_c0_g1	0.458	-1.12774	0.00533882	0.0445595	yes	down	511.66	392.22	396.24	170.54	343.55	146.85	433.373	220.313
TRINITY_DN3229_c0_g1	2.211	1.14458	0.00534922	0.0445595	yes	up	16.01	17.7	12.41	46.38	15.38	48.78	15.3733	36.8467
TRINITY_DN5689_c0_g2	2.215	1.1472	0.00536318	0.0446287	yes	up	0.66	0.83	0.75	2.45	1.18	1.88	0.746667	1.83667
TRINITY_DN4879_c0_g1	2.139	1.09687	0.00540737	0.0449052	yes	up	8.82	14.08	9.91	38.21	12.42	26.2	10.9367	25.61
TRINITY_DN12193_c0_g1	0.303	-1.72422	0.00542189	0.0449374	yes	down	9.85	6.37	6.91	1.66	3.81	2.42	7.71	2.63
TRINITY_DN1050_c0_g1	2.049	1.03473	0.00542856	0.0449471	yes	up	26.69	36.33	24.32	92.6	32.45	64.59	29.1133	63.2133
TRINITY_DN4086_c0_g1	2.283	1.19068	0.00543633	0.0449471	yes	up	5.2	5.8	5.69	24.37	7.5	13.43	5.56333	15.1
TRINITY_DN2431_c0_g1	2.208	1.14242	0.00559555	0.0458284	yes	up	28.26	28.57	19.78	92.53	28.57	66.82	25.5367	62.64
TRINITY_DN2883_c0_g2	3.696	1.88609	0.00560321	0.045846	yes	up	0.51	1.2	1.3	7.75	1.72	2.93	1.00333	4.13333
TRINITY_DN8342_c0_g1	2.018	1.01326	0.0056102	0.045858	yes	up	2.28	3.11	2.09	7.53	3.03	5.99	2.49333	5.51667
TRINITY_DN11149_c0_g1	130.686	7.02996	0.00561936	0.0458878	yes	up	0	0	0	0.16	9.36	0	0	3.17333
TRINITY_DN789_c0_g1	2.278	1.18774	0.00564784	0.0460299	yes	up	56.86	70.42	45.25	220.36	59.68	152.33	57.51	144.123
TRINITY_DN7014_c0_g1	0.427	-1.22766	0.00565753	0.0460637	yes	down	2.03	2.04	1.71	0.97	1.09	0.66	1.92667	0.906667
TRINITY_DN482_c0_g2	2.081	1.05698	0.00567353	0.0461488	yes	up	186.7	195.96	137.34	574.71	196.11	418.57	173.333	396.463
TRINITY_DN2454_c0_g1	2.845	1.5084	0.00571815	0.0463559	yes	up	2.84	8.75	2.96	22.94	5.7	14.79	4.85	14.4767
TRINITY_DN2394_c0_g1	2.21	1.14422	0.00571864	0.0463559	yes	up	23.71	24.46	20.21	82.99	24.67	60.87	22.7933	56.1767
TRINITY_DN1010_c0_g1	2.166	1.11527	0.00572687	0.0463559	yes	up	2.42	3.39	3	10.64	3.49	6.79	2.93667	6.97333
TRINITY_DN2381_c0_g1	2.171	1.1183	0.00573646	0.0463883	yes	up	12.54	11.97	11.66	45.96	15.11	27.27	12.0567	29.4467
TRINITY_DN6179_c0_g1	9.42	3.23579	0.0057532	0.0464605	yes	up	0.13	0	0.09	1.36	0.62	0.58	0.0733333	0.853333
TRINITY_DN891_c0_g1	2.05	1.03539	0.00575656	0.0464605	yes	up	12.18	16.96	10.14	42.05	14.91	31	13.0933	29.32
TRINITY_DN8521_c0_g1	2.777	1.47349	0.00578814	0.0466248	yes	up	0.43	0.72	0.49	2.25	0.91	1.82	0.546667	1.66
TRINITY_DN5750_c0_g1	0.33	-1.60093	0.0058051	0.0467161	yes	down	6.02	17.6	6.04	1.29	4.93	3.82	9.88667	3.34667
TRINITY_DN2646_c0_g1	2.307	1.20623	0.00582662	0.0467689	yes	up	3.8	5.39	3.77	15.99	4.83	11.91	4.32	10.91
TRINITY_DN4254_c0_g1	2.383	1.25284	0.00583301	0.0467689	yes	up	44.58	33.01	28.93	139.12	39.28	108.42	35.5067	95.6067
TRINITY_DN5741_c0_g1	2.419	1.27469	0.00584599	0.0468186	yes	up	3.47	3.51	2.22	12.66	3.75	8.3	3.06667	8.23667
TRINITY_DN696_c0_g1	2.108	1.07588	0.00588921	0.047031	yes	up	30.8	33.91	22.88	98.98	32.53	71.51	29.1967	67.6733
TRINITY_DN5314_c0_g1	3.13	1.64597	0.00589302	0.047031	yes	up	0.87	1.3	0.81	5.5	0.97	3.77	0.993333	3.41333
TRINITY_DN645_c0_g1	0.493	-1.02047	0.00594503	0.0472412	yes	down	1015.37	572.21	629.27	557.48	310.51	372.16	738.95	413.383
TRINITY_DN6088_c0_g1	4.589	2.19821	0.0059499	0.0472412	yes	up	0.39	0.42	0.2	2.19	0.98	1.96	0.336667	1.71
TRINITY_DN5197_c0_g1	0.499	-1.00298	0.0059701	0.0472949	yes	down	637.24	473	768.27	244.29	438.02	356.02	626.17	346.11
TRINITY_DN3270_c0_g1	2.607	1.38228	0.00597336	0.0472949	yes	up	34.45	25.58	36.49	154.06	33.99	99.64	32.1733	95.8967
TRINITY_DN4835_c0_g3	0.406	-1.29972	0.00598269	0.0472949	yes	down	8.06	6.04	7.36	1.92	5.09	2.69	7.15333	3.23333
TRINITY_DN4852_c0_g1	2.402	1.26404	0.00598512	0.0472949	yes	up	9.28	9.13	8.55	36.99	9.17	26.52	8.98667	24.2267
TRINITY_DN5596_c0_g1	2.071	1.05067	0.00599493	0.0473275	yes	up	12.28	13.71	8.45	32.49	13.39	32.86	11.48	26.2467
TRINITY_DN2841_c0_g1	2.047	1.03346	0.00602266	0.0475013	yes	up	3.35	4.48	3.05	12.09	4.65	7.76	3.62667	8.16667
TRINITY_DN2245_c0_g1	0.434	-1.20365	0.00606352	0.0476878	yes	down	5.67	8.03	6.12	1.89	4.57	2.81	6.60667	3.09
TRINITY_DN2739_c0_g1	0.479	-1.06163	0.00606965	0.0476909	yes	down	10.48	8.97	5.61	5.85	2.85	4.74	8.35333	4.48
TRINITY_DN5582_c0_g1	2.136	1.09497	0.00611501	0.0478676	yes	up	2.79	3.96	2.53	9.95	3.55	8.19	3.09333	7.23
TRINITY_DN4564_c0_g1	2.094	1.06613	0.00611517	0.0478676	yes	up	14.28	16.94	11.04	44.2	15.36	37.93	14.0867	32.4967
TRINITY_DN7043_c0_g1	2.901	1.53651	0.00614917	0.0480841	yes	up	1.48	1.18	1.08	6.66	1.27	4.32	1.24667	4.08333
TRINITY_DN3482_c0_g1	2.288	1.19407	0.00615664	0.0480841	yes	up	6.95	8.1	7.93	30.71	8.49	19.59	7.66	19.5967
TRINITY_DN1908_c0_g1	0.214	-2.22329	0.00616376	0.0480841	yes	down	8.42	11.45	11.78	1.37	4.93	1.15	10.55	2.48333
TRINITY_DN10438_c0_g1	112.783	6.8174	0.00618877	0.0481554	yes	up	0	0	0	0.55	13.07	0	0	4.54
TRINITY_DN5446_c0_g1	2.992	1.58123	0.00620739	0.0482262	yes	up	13.47	12.99	18.77	100.25	15.72	38.24	15.0767	51.4033
TRINITY_DN7904_c0_g2	29.741	4.89437	0.00622691	0.0482876	yes	up	0.32	0	0	0.44	10.05	0.38	0.106667	3.62333
TRINITY_DN1911_c0_g1	2.406	1.26654	0.00626869	0.0484759	yes	up	18.84	17.38	17.91	72.13	17.91	56.87	18.0433	48.97
TRINITY_DN11037_c0_g1	0.222	-2.17457	0.00630658	0.0486783	yes	down	10.02	4.56	6.26	1.12	2.33	1.88	6.94667	1.77667
TRINITY_DN10509_c0_g1	2.465	1.30182	0.00632478	0.0487735	yes	up	3.98	2.79	4.94	8.16	14.7	9.94	3.90333	10.9333
TRINITY_DN4303_c0_g1	2.213	1.14569	0.00633744	0.0488205	yes	up	2.5	2.16	1.46	3.92	2.26	6.22	2.04	4.13333
TRINITY_DN4011_c0_g2	2.028	1.02018	0.00635668	0.0488205	yes	up	3.45	3.06	2.87	9.22	4.2	8.14	3.12667	7.18667
TRINITY_DN2996_c0_g1	2.231	1.15739	0.00636259	0.0488205	yes	up	36.4	48.94	27.85	127.74	38.65	110.96	37.73	92.45
TRINITY_DN4710_c0_g1	2.057	1.04035	0.00637077	0.0488205	yes	up	1.15	1.36	1.3	3.16	2.08	3.47	1.27	2.90333
TRINITY_DN257_c0_g1	2.065	1.04642	0.00637197	0.0488205	yes	up	37.86	43.66	36.76	125.98	61.91	91.87	39.4267	93.2533
TRINITY_DN5736_c0_g1	2.298	1.20056	0.00639081	0.0488472	yes	up	1.85	2.1	0.81	5.61	2.7	3.59	1.58667	3.96667
TRINITY_DN2549_c0_g1	2.069	1.0486	0.00639309	0.0488472	yes	up	10.63	15.06	9.11	25.95	12.28	21.14	11.6	19.79
TRINITY_DN4568_c0_g4	110.971	6.79404	0.00644135	0.0490806	yes	up	0	0	0	0.25	6.16	0	0	2.13667
TRINITY_DN3753_c0_g1	0.482	-1.05377	0.0064494	0.0490969	yes	down	32.27	44.41	42.02	16.24	31.03	14.75	39.5667	20.6733
TRINITY_DN3429_c0_g1	2.415	1.27178	0.00648461	0.0492747	yes	up	4.81	5.89	4.58	21.97	5.19	13.68	5.09333	13.6133
TRINITY_DN4759_c0_g1	2.337	1.22445	0.00649943	0.0493422	yes	up	14.57	11.41	14.26	53.65	14.93	38.17	13.4133	35.5833
TRINITY_DN11975_c0_g1	2.512	1.32856	0.00650989	0.0493445	yes	up	1.84	2.55	1.93	9.28	2.32	5.94	2.10667	5.84667
TRINITY_DN4017_c0_g1	2.197	1.13532	0.0065116	0.0493445	yes	up	103.09	147.63	118.34	477.65	133.55	284.8	123.02	298.667
TRINITY_DN318_c0_g1	2.207	1.1418	0.00660919	0.0499641	yes	up	119.78	124.49	133.28	489.73	142.08	279.61	125.85	303.807
TRINITY_DN5935_c0_g1	2.002	1.00135	0.00661139	0.0499641	yes	up	2.39	3.6	2.54	8.14	6.36	4.11	2.84333	6.20333
